# Supplementary material for: Activation of defence pathways in Scots pine bark after feeding by pine weevil (Hylobius abietis)
Source: BMC Genomics. 2015 May 6;16(1):352. doi: 10.1186/s12864-015-1546-9 (PMC4422480; doi:10.1186/s12864-015-1546-9)
Supplement: Additional file 1: Table S1. — Complete list of pine genes differentially expressed upon weevil attack. [file 12864_2015_1546_MOESM1_ESM.xls]

## Sheet: Final_statistics_H_vs_C
Supplementary Table 1. Pine genes differentially expressed upon weevil feeding
SEQ_IDa	log2_FC	AveExpr	t	P-value	adj.P-Val	B	TARGET_DB	HIT_NAME	HIT_LENGTH	HIT_DESCRIPTION	HSP_EVALUE	HSP_LENGTH	HSP_PERCENT_IDENTITY	TARGET_DB	HIT_NAME	HIT_LENGTH	HIT_DESCRIPTION	HSP_EVALUE	HSP_LENGTH	HSP_PERCENT_IDENTITY	TARGET_DB	HIT_NAME	HIT_LENGTH	HIT_DESCRIPTION	HSP_EVALUE	HSP_LENGTH	HSP_PERCENT_IDENTITY
isotig14898	9.17395	9.4025	21.1896	7.68423e-07	0.00338006	6.10929	TAIR	AT1G73260	215	trypsin and protease inhibitor family protein / Kunitz family proteinchr1:27547410-27548057 REVERSE	2e-17	162	35.8025	SWISSPROT	sp_P29421_IAAS_ORYSJ	200	Alpha-amylase/subtilisin inhibitor OS=Oryza sativa subsp. japonica GN=RASI PE=1 SV=2	2e-15	159	36.478	NCBI	gb_ABR17296.1	211	unknown [Picea sitchensis]	8e-83	218	72.4771
isotig08882	8.79683	9.93144	17.6174	2.27559e-06	0.00381403	5.37749	TAIR	AT1G72060	81	serine-type endopeptidase inhibitorchr1:27118494-27118843 FORWARD	6e-06	52	46.1538	SWISSPROT	sp_P83241_IP23_CAPAN	52	Proteinase inhibitor PSI-1.2 OS=Capsicum annuum PE=1 SV=1	0.15	52	36.5385	NCBI	ref_XP_002455363.1	85	hypothetical protein SORBIDRAFT_03g009360 [Sorghum bicolor] gb_EES00483.1_ hypothetical protein SORBIDRAFT_03g009360 [Sorghum bicolor]	3e-08	65	49.2308
isotig08888	8.74761	9.57251	10.3743	4.88555e-05	0.00929943	2.77701	TAIR	AT1G72060	81	serine-type endopeptidase inhibitorchr1:27118494-27118843 FORWARD	5e-06	52	46.1538	SWISSPROT	sp_P83241_IP23_CAPAN	52	Proteinase inhibitor PSI-1.2 OS=Capsicum annuum PE=1 SV=1	0.11	52	36.5385	NCBI	ref_XP_002455363.1	85	hypothetical protein SORBIDRAFT_03g009360 [Sorghum bicolor] gb_EES00483.1_ hypothetical protein SORBIDRAFT_03g009360 [Sorghum bicolor]	2e-08	65	49.2308
isotig14897	8.70711	9.48823	19.4577	1.26955e-06	0.00338006	5.78472	TAIR	AT1G73260	215	trypsin and protease inhibitor family protein / Kunitz family proteinchr1:27547410-27548057 REVERSE	2e-17	162	35.8025	SWISSPROT	sp_P29421_IAAS_ORYSJ	200	Alpha-amylase/subtilisin inhibitor OS=Oryza sativa subsp. japonica GN=RASI PE=1 SV=2	4e-15	159	36.478	NCBI	gb_ABR17296.1	211	unknown [Picea sitchensis]	6e-83	218	73.3945
isotig11956	8.58409	9.48689	19.9851	1.08471e-06	0.00338006	5.88904	TAIR	AT1G73260	215	trypsin and protease inhibitor family protein / Kunitz family proteinchr1:27547410-27548057 REVERSE	3e-15	174	34.4828	SWISSPROT	sp_P83667_DRTI_DELRE	185	Kunitz-type serine protease inhibitor DrTI OS=Delonix regia PE=1 SV=1	4e-15	183	29.5082	NCBI	gb_ABR17296.1	211	unknown [Picea sitchensis]	6e-90	218	78.4404
isotig15076	8.52967	9.03403	15.9427	4.08377e-06	0.00381403	4.93836	TAIR	AT5G05390	565	LAC12LAC12 (laccase 12); laccasechr5:1594753-1597042 FORWARD	0	128	71.875	SWISSPROT	sp_Q9FLB5_LAC12_ARATH	565	Laccase-12 OS=Arabidopsis thaliana GN=LAC12 PE=2 SV=1	0	128	71.875	NCBI	gb_AAK37824.1_AF132120_1	576	laccase [Pinus taeda]	0	147	100
isotig08893	8.34903	8.71859	15.5766	4.67713e-06	0.00405618	4.83223	TAIR	AT1G72060	81	serine-type endopeptidase inhibitorchr1:27118494-27118843 FORWARD	2e-06	52	46.1538	SWISSPROT	sp_P83241_IP23_CAPAN	52	Proteinase inhibitor PSI-1.2 OS=Capsicum annuum PE=1 SV=1	0.47	52	32.6923	NCBI	ref_XP_002455363.1	85	hypothetical protein SORBIDRAFT_03g009360 [Sorghum bicolor] gb_EES00483.1_ hypothetical protein SORBIDRAFT_03g009360 [Sorghum bicolor]	8e-09	65	49.2308
isotig08890	8.34081	8.90132	17.7765	2.15873e-06	0.00381403	5.41557	TAIR	AT1G72060	81	serine-type endopeptidase inhibitorchr1:27118494-27118843 FORWARD	3e-06	52	46.1538	SWISSPROT	sp_P83241_IP23_CAPAN	52	Proteinase inhibitor PSI-1.2 OS=Capsicum annuum PE=1 SV=1	0.77	52	32.6923	NCBI	ref_XP_002455363.1	85	hypothetical protein SORBIDRAFT_03g009360 [Sorghum bicolor] gb_EES00483.1_ hypothetical protein SORBIDRAFT_03g009360 [Sorghum bicolor]	1e-08	65	49.2308
isotig00382	7.94087	9.21365	14.8108	6.2756e-06	0.00424474	4.59695	TAIR	AT4G16600	494	transferase, transferring glycosyl groups / transferase, transferring hexosyl groupschr4:9350039-9352707 FORWARD	3.6	34	35.2941								NCBI	emb_CBI37917.1	168	unnamed protein product [Vitis vinifera]	1.9	75	30.6667
isotig00365	7.90373	8.94071	16.0523	3.92349e-06	0.00381403	4.96938	TAIR	AT2G20710	395	pentatricopeptide (PPR) repeat-containing proteinchr2:8926535-8927722 FORWARD	3.3	99	28.2828
isotig14893	7.89367	9.27648	10.7957	3.89372e-05	0.00829385	2.99163	TAIR	AT1G73260	215	trypsin and protease inhibitor family protein / Kunitz family proteinchr1:27547410-27548057 REVERSE	2e-17	162	35.8025	SWISSPROT	sp_P29421_IAAS_ORYSJ	200	Alpha-amylase/subtilisin inhibitor OS=Oryza sativa subsp. japonica GN=RASI PE=1 SV=2	3e-15	159	36.478	NCBI	gb_ABR17296.1	211	unknown [Picea sitchensis]	1e-82	218	72.9358
isotig27556	7.74103	8.83758	13.164	1.24439e-05	0.00503781	4.02247	TAIR	AT2G45220	511	pectinesterase family proteinchr2:18644281-18646394 REVERSE	1e-125	487	50.924	SWISSPROT	sp_O04887_PME2_CITSI	510	Pectinesterase 2 OS=Citrus sinensis GN=PECS-2.1 PE=2 SV=1	1e-125	477	50.9434	NCBI	ref_XP_002302526.1	514	predicted protein [Populus trichocarpa] gb_EEE81799.1_ predicted protein [Populus trichocarpa]	1e-134	485	54.0206
isotig25461	7.71026	9.24951	10.7377	4.0153e-05	0.00845395	2.96272	TAIR	AT3G01420	639	ALPHA-DOX1, DOX1, DIOX1DOX1; lipoxygenasechr3:159689-162726 REVERSE	1e-100	155	49.0323	SWISSPROT	sp_Q4WY82_PPOC_ASPFU	1121	Psi-producing oxygenase C OS=Aspergillus fumigatus GN=ppoC PE=1 SV=2	0.007	78	33.3333	NCBI	gb_AAR05647.1	642	alpha-DOX2 [Solanum lycopersicum]	0.34	27	62.963
isotig08884	7.66639	9.51676	22.3409	5.62437e-07	0.00338006	6.29876	TAIR	AT1G72060	81	serine-type endopeptidase inhibitorchr1:27118494-27118843 FORWARD	9e-08	75	40	SWISSPROT	sp_Q43502_IP23_SOLLC	201	Proteinase inhibitor type-2 CEVI57 OS=Solanum lycopersicum GN=CEVI57 PE=2 SV=1	1.3	66	36.3636	NCBI	ref_XP_002455364.1	77	hypothetical protein SORBIDRAFT_03g009370 [Sorghum bicolor] gb_EES00484.1_ hypothetical protein SORBIDRAFT_03g009370 [Sorghum bicolor]	8e-09	74	44.5946
isotig08898	7.60171	8.54233	12.2227	1.9102e-05	0.00584682	3.64523	TAIR	AT1G75620	547	glyoxal oxidase-relatedchr1:28394951-28396594 REVERSE	1e-149	517	51.4507	SWISSPROT	sp_Q01745_GAOA_GIBZE	680	Galactose oxidase OS=Gibberella zeae GN=GAOA PE=1 SV=1	1e-19	452	25.885	NCBI	ref_XP_002280559.1	553	PREDICTED: hypothetical protein [Vitis vinifera]	1e-163	518	55.5985
isotig35240	7.55808	8.89566	11.5433	2.65413e-05	0.006939	3.34731	TAIR	AT1G14190	501	glucose-methanol-choline (GMC) oxidoreductase family proteinchr1:4852802-4854307 FORWARD	1e-128	505	48.5149	SWISSPROT	sp_Q9S746_HTH_ARATH	594	Protein HOTHEAD OS=Arabidopsis thaliana GN=HTH PE=1 SV=1	1e-121	533	45.9662	NCBI	gb_ABK25456.1	558	unknown [Picea sitchensis]	0	528	76.3258
isotig13645	7.54124	10.6253	16.0008	3.99782e-06	0.00381403	4.95486	TAIR	AT1G08080	275	ATACA7, ACA7ACA7 (ALPHA CARBONIC ANHYDRASE 7); carbonate dehydratase/ zinc ion bindingchr1:2517022-2518546 REVERSE	3e-59	224	45.0893	SWISSPROT	sp_Q84UV8_NEC3_NICLS	274	Bifunctional monodehydroascorbate reductase and carbonic anhydrase nectarin-3 OS=Nicotiana langsdorffii x Nicotiana sanderae GN=NEC3 PE=1 SV=1	2e-50	221	44.7964	NCBI	gb_ABK22387.1	271	unknown [Picea sitchensis]	1e-110	266	72.9323
isotig00361	7.49306	8.01001	13.4009	1.12223e-05	0.00501296	4.11146	TAIR	AT2G20710	395	pentatricopeptide (PPR) repeat-containing proteinchr2:8926535-8927722 FORWARD	3.3	99	28.2828
isotig19954	7.45169	9.06818	10.3468	4.96005e-05	0.00929943	2.7626	TAIR	AT3G22400	886	LOX5LOX5; electron carrier/ iron ion binding / lipoxygenase/ metal ion binding / oxidoreductase, acting on single donors with incorporation of molecular oxygen, incorporation of two atoms of oxygenchr3:7927011-7931167 FORWARD	0	859	48.6612	SWISSPROT	sp_P38415_LOXA_SOLLC	860	Lipoxygenase A OS=Solanum lycopersicum GN=LOX1.1 PE=2 SV=1	0	854	50.1171	NCBI	gb_ABR16535.1	930	unknown [Picea sitchensis]	0	851	76.3807
isotig13655	7.42675	9.0065	13.0305	1.31998e-05	0.00506095	3.97133	TAIR	AT4G16260	344	catalytic/ cation binding / hydrolase, hydrolyzing O-glycosyl compoundschr4:9200180-9201441 REVERSE	3e-78	330	44.8485	SWISSPROT	sp_P07979_GUB_NICPL	370	Lichenase OS=Nicotiana plumbaginifolia GN=GN1 PE=2 SV=3	7e-78	339	46.9027	NCBI	gb_ABK23947.1	344	unknown [Picea sitchensis]	1e-142	347	75.2161
isotig00384	7.33203	7.92687	8.96991	0.00011109	0.0135783	1.97772	TAIR	AT5G14080	634	pentatricopeptide (PPR) repeat-containing proteinchr5:4543265-4545256 REVERSE	2.6	43	32.5581								NCBI	ref_YP_002756278.1	1145	Cna protein B-type domain protein [Acidobacterium capsulatum ATCC 51196] gb_ACO33677.1_ Cna protein B-type domain protein [Acidobacterium capsulatum ATCC 51196]	2.4	35	45.7143
isotig15012	7.2676	10.4894	15.2025	5.38997e-06	0.00406985	4.71959	TAIR	AT1G64160	182	disease resistance-responsive family protein / dirigent family proteinchr1:23814063-23814611 FORWARD	7e-47	183	49.1803	SWISSPROT	sp_P13240_DR206_PEA	184	Disease resistance response protein 206 OS=Pisum sativum GN=PI206 PE=2 SV=2	1e-58	185	60.5405	NCBI	gb_ABR27729.1	196	dirigent-like protein [Picea sitchensis]	1e-100	196	88.7755
isotig15009	7.2499	9.97163	10.2087	5.35364e-05	0.00943722	2.68967	TAIR	AT1G64160	182	disease resistance-responsive family protein / dirigent family proteinchr1:23814063-23814611 FORWARD	7e-47	183	49.1803	SWISSPROT	sp_P13240_DR206_PEA	184	Disease resistance response protein 206 OS=Pisum sativum GN=PI206 PE=2 SV=2	1e-58	185	60.5405	NCBI	gb_ABR27729.1	196	dirigent-like protein [Picea sitchensis]	1e-100	196	88.7755
isotig41906	7.23426	8.95015	10.4962	4.57134e-05	0.00908236	2.84019	TAIR	AT2G21050	483	amino acid permease, putativechr2:9034289-9036439 FORWARD	1e-118	434	44.9309	SWISSPROT	sp_Q9FEL8_LAX1_MEDTR	479	Auxin transporter-like protein 1 OS=Medicago truncatula GN=LAX1 PE=2 SV=1	1e-121	461	44.4685	NCBI	gb_ABR16158.1	480	unknown [Picea sitchensis]	0	467	66.3812
isotig40293	7.12709	9.84945	12.4154	1.74539e-05	0.00582243	3.72572	TAIR	AT4G23340	324	oxidoreductase, 2OG-Fe(II) oxygenase family proteinchr4:12195719-12196793 REVERSE	2e-42	267	38.5768	SWISSPROT	sp_Q9XFR9_G2OX2_ARATH	341	Gibberellin 2-beta-dioxygenase 2 OS=Arabidopsis thaliana GN=GA2OX2 PE=2 SV=1	4e-30	286	31.8182	NCBI	gb_ABK22210.1	340	unknown [Picea sitchensis]	1e-131	331	68.5801
isotig00360	7.12264	8.42307	9.67801	7.24429e-05	0.0108129	2.39785								SWISSPROT	sp_Q9WGZ0_CAPSD_TTVVG	770	Probable capsid and replication-associated protein OS=Torque teno virus (isolate Human/Ghana/GH1/1996) GN=ORF1 PE=3 SV=1	8.1	89	29.2135	NCBI	emb_CAN78649.1	358	hypothetical protein [Vitis vinifera]	0.099	119	29.4118
isotig41314	7.12007	8.99324	9.863	6.50864e-05	0.010234	2.50171	TAIR	AT2G20750	271	ATEXPB1, EXPB1, ATHEXP BETA 1.5ATEXPB1 (ARABIDOPSIS THALIANA EXPANSIN B1)chr2:8941185-8942430 FORWARD	9e-67	228	48.6842	SWISSPROT	sp_Q7X6J9_EXB17_ORYSJ	278	Expansin-B17 OS=Oryza sativa subsp. japonica GN=EXPB17 PE=3 SV=2	4e-69	229	51.5284	NCBI	emb_CBI28767.1	259	unnamed protein product [Vitis vinifera]	2e-73	228	53.9474
isotig00359	7.09932	8.96295	16.0652	3.90509e-06	0.00381403	4.97302	TAIR	AT1G80440	354	kelch repeat-containing F-box family proteinchr1:30241763-30242827 FORWARD	4e-63	362	40.3315	SWISSPROT	sp_Q9M8L2_FBK30_ARATH	354	F-box/kelch-repeat protein At1g80440 OS=Arabidopsis thaliana GN=At1g80440 PE=2 SV=1	5e-62	362	40.3315	NCBI	gb_ABK23938.1	353	unknown [Picea sitchensis]	1e-151	353	72.8045
isotig25990	7.04356	9.90864	10.3137	5.05099e-05	0.0093866	2.74528	TAIR	AT3G54420	273	ATEP3, ATCHITIV, CHIVATEP3; chitinasechr3:20145935-20147034 FORWARD	1e-65	206	57.2816	SWISSPROT	sp_Q7Y1Z0_CHI5_ORYSJ	288	Chitinase 5 OS=Oryza sativa subsp. japonica GN=Cht5 PE=2 SV=1	1e-68	206	60.6796	NCBI	gb_ABK22440.1	229	unknown [Picea sitchensis]	1e-123	229	89.5197
isotig27858	7.01654	9.25181	9.36355	8.72793e-05	0.0120877	2.21581	TAIR	AT3G54420	273	ATEP3, ATCHITIV, CHIVATEP3; chitinasechr3:20145935-20147034 FORWARD	2e-57	31	54.8387	SWISSPROT	sp_Q7Y1Z0_CHI5_ORYSJ	288	Chitinase 5 OS=Oryza sativa subsp. japonica GN=Cht5 PE=2 SV=1	2e-58	31	54.8387	NCBI	gb_ACN39919.1	231	unknown [Picea sitchensis]	1e-106	31	90.3226
isotig20169	6.94661	10.1893	10.0794	5.75538e-05	0.00958198	2.62028	TAIR	AT1G14190	501	glucose-methanol-choline (GMC) oxidoreductase family proteinchr1:4852802-4854307 FORWARD	1e-125	503	47.5149	SWISSPROT	sp_Q9S746_HTH_ARATH	594	Protein HOTHEAD OS=Arabidopsis thaliana GN=HTH PE=1 SV=1	1e-118	538	44.7955	NCBI	gb_ABK25456.1	558	unknown [Picea sitchensis]	0	531	76.0829
isotig20171	6.92919	10.0956	8.33365	0.000167443	0.0170626	1.56698	TAIR	AT1G14190	501	glucose-methanol-choline (GMC) oxidoreductase family proteinchr1:4852802-4854307 FORWARD	1e-128	499	48.497	SWISSPROT	sp_Q9S746_HTH_ARATH	594	Protein HOTHEAD OS=Arabidopsis thaliana GN=HTH PE=1 SV=1	1e-119	534	44.9438	NCBI	gb_ABK25456.1	558	unknown [Picea sitchensis]	0	531	74.1996
isotig27859	6.91469	10.2558	8.93758	0.000113359	0.0137633	1.95763	TAIR	AT3G54420	273	ATEP3, ATCHITIV, CHIVATEP3; chitinasechr3:20145935-20147034 FORWARD	5e-63	207	55.5556	SWISSPROT	sp_Q7Y1Z0_CHI5_ORYSJ	288	Chitinase 5 OS=Oryza sativa subsp. japonica GN=Cht5 PE=2 SV=1	5e-64	207	56.5217	NCBI	gb_ACN39919.1	231	unknown [Picea sitchensis]	1e-113	231	83.9827
isotig14895	6.90691	8.59275	5.86637	0.00110937	0.0477631	-0.397135	TAIR	AT1G73260	215	trypsin and protease inhibitor family protein / Kunitz family proteinchr1:27547410-27548057 REVERSE	2e-17	162	35.8025	SWISSPROT	sp_P29421_IAAS_ORYSJ	200	Alpha-amylase/subtilisin inhibitor OS=Oryza sativa subsp. japonica GN=RASI PE=1 SV=2	2e-15	159	36.478	NCBI	gb_ABR17296.1	211	unknown [Picea sitchensis]	2e-82	218	72.0183
isotig00393	6.84373	8.50146	12.5679	1.62671e-05	0.00565132	3.78814	TAIR	AT5G37910	276	seven in absentia (SINA) family proteinchr5:15096210-15097318 REVERSE	2.9	37	32.4324	SWISSPROT	sp_Q19981_TAG53_CAEEL	1329	Putative protein tag-53 OS=Caenorhabditis elegans GN=tag-53 PE=1 SV=3	9.7	81	27.1605
isotig11953	6.81876	10.5356	11.2097	3.13998e-05	0.00753612	3.19239	TAIR	AT1G73260	215	trypsin and protease inhibitor family protein / Kunitz family proteinchr1:27547410-27548057 REVERSE	1e-14	174	33.908	SWISSPROT	sp_P83667_DRTI_DELRE	185	Kunitz-type serine protease inhibitor DrTI OS=Delonix regia PE=1 SV=1	3e-15	175	29.7143	NCBI	gb_ABR17296.1	211	unknown [Picea sitchensis]	8e-90	218	78.4404
isotig39849	6.78398	9.97942	10.9762	3.54187e-05	0.00804314	3.08035	TAIR	AT5G05390	565	LAC12LAC12 (laccase 12); laccasechr5:1594753-1597042 FORWARD	0	554	64.9819	SWISSPROT	sp_Q9FLB5_LAC12_ARATH	565	Laccase-12 OS=Arabidopsis thaliana GN=LAC12 PE=2 SV=1	0	554	64.9819	NCBI	gb_AAK37824.1_AF132120_1	576	laccase [Pinus taeda]	0	576	79.5139
isotig11955	6.73511	9.79568	14.1936	8.03943e-06	0.0043063	4.39328	TAIR	AT1G73260	215	trypsin and protease inhibitor family protein / Kunitz family proteinchr1:27547410-27548057 REVERSE	2e-11	174	31.6092	SWISSPROT	sp_P83667_DRTI_DELRE	185	Kunitz-type serine protease inhibitor DrTI OS=Delonix regia PE=1 SV=1	6e-11	175	27.4286	NCBI	gb_ABR17296.1	211	unknown [Picea sitchensis]	3e-85	218	75.6881
isotig29817	6.66826	10.3257	16.2669	3.63033e-06	0.00381403	5.02916	TAIR	AT3G21420	364	oxidoreductase, 2OG-Fe(II) oxygenase family proteinchr3:7541579-7543221 FORWARD	6e-83	352	44.8864	SWISSPROT	sp_Q39224_SRG1_ARATH	358	Protein SRG1 OS=Arabidopsis thaliana GN=SRG1 PE=2 SV=1	3e-79	338	42.0118	NCBI	gb_ABK24855.1	373	unknown [Picea sitchensis]	0	371	88.1402
isotig13276	6.66242	10.1866	16.3706	3.49791e-06	0.00381403	5.05758	TAIR	AT5G14980	327	esterase/lipase/thioesterase family proteinchr5:4849600-4850583 FORWARD	1.8	26	34.6154	SWISSPROT	sp_Q8CP76_EBH_STAES	9439	Extracellular matrix-binding protein ebh OS=Staphylococcus epidermidis (strain ATCC 12228) GN=ebh PE=4 SV=1	4	37	45.9459	NCBI	gb_ABR18292.1	48	unknown [Picea sitchensis]	0.002	11	72.7273
isotig00392	6.62836	9.78735	16.6285	3.19215e-06	0.00381403	5.12702	TAIR	AT5G14080	634	pentatricopeptide (PPR) repeat-containing proteinchr5:4543265-4545256 REVERSE	2.6	43	32.5581								NCBI	ref_YP_002756278.1	1145	Cna protein B-type domain protein [Acidobacterium capsulatum ATCC 51196] gb_ACO33677.1_ Cna protein B-type domain protein [Acidobacterium capsulatum ATCC 51196]	2.4	35	45.7143
isotig30344	6.62101	8.46293	13.0717	1.29611e-05	0.00506095	3.98718	TAIR	AT2G44480	517	BGLU17BGLU17 (BETA GLUCOSIDASE 17); catalytic/ cation binding / hydrolase, hydrolyzing O-glycosyl compoundschr2:18359780-18363001 FORWARD	1e-109	122	63.1148	SWISSPROT	sp_Q7XKV4_BGL12_ORYSJ	510	Beta-glucosidase 12 OS=Oryza sativa subsp. japonica GN=BGLU12 PE=2 SV=2	1e-123	122	63.1148	NCBI	gb_ABR17782.1	407	unknown [Picea sitchensis]	1e-178	122	81.9672
isotig02848	6.61858	9.58072	9.57263	7.70635e-05	0.0112729	2.33763	TAIR	AT1G80170	444	polygalacturonase, putative / pectinase, putativechr1:30153646-30155683 REVERSE	7e-95	418	41.3876	SWISSPROT	sp_P35336_PGLR_ACTDE	467	Polygalacturonase OS=Actinidia deliciosa PE=2 SV=1	5e-94	347	48.415	NCBI	gb_EAZ03180.1	393	hypothetical protein OsI_25333 [Oryza sativa Indica Group]	1e-103	370	48.1081
isotig27177	6.61043	7.94997	7.38333	0.000325902	0.024834	0.886861	TAIR	AT3G05930	219	GLP8GLP8 (GERMIN-LIKE PROTEIN 8); manganese ion binding / nutrient reservoirchr3:1770377-1771183 FORWARD	5e-48	206	44.1748	SWISSPROT	sp_Q6YZZ6_GL84_ORYSJ	224	Germin-like protein 8-4 OS=Oryza sativa subsp. japonica GN=GER1 PE=2 SV=1	1e-49	208	47.5962	NCBI	gb_AAC05146.1	228	germin-like protein [Pinus radiata]	3e-70	209	62.6794
isotig08192	6.57533	8.53903	16.1584	3.77522e-06	0.00381403	4.9991	TAIR	AT5G05390	565	LAC12LAC12 (laccase 12); laccasechr5:1594753-1597042 FORWARD	0	119	73.9496	SWISSPROT	sp_Q9FLB5_LAC12_ARATH	565	Laccase-12 OS=Arabidopsis thaliana GN=LAC12 PE=2 SV=1	0	119	73.9496	NCBI	gb_AAK37824.1_AF132120_1	576	laccase [Pinus taeda]	0	119	92.437
isotig10884	6.57242	7.9807	14.618	6.77326e-06	0.00424474	4.53472	TAIR	AT3G54420	273	ATEP3, ATCHITIV, CHIVATEP3; chitinasechr3:20145935-20147034 FORWARD	2e-52	207	50.7246	SWISSPROT	sp_Q7Y1Z0_CHI5_ORYSJ	288	Chitinase 5 OS=Oryza sativa subsp. japonica GN=Cht5 PE=2 SV=1	5e-52	207	50.2415	NCBI	gb_ABK21702.1	231	unknown [Picea sitchensis] gb_ACN40955.1_ unknown [Picea sitchensis]	1e-105	231	78.7879
isotig26977	6.53831	7.93959	16.0661	3.90379e-06	0.00381403	4.97327	TAIR	AT4G02380	97	SAG21, AtLEA5SAG21 (SENESCENCE-ASSOCIATED GENE 21)chr4:1046414-1046807 REVERSE	0.13	80	28.75	SWISSPROT	sp_P32292_ARG2_VIGRR	99	Indole-3-acetic acid-induced protein ARG2 OS=Vigna radiata var. radiata GN=ARG2 PE=2 SV=1	0.002	84	33.3333	NCBI	gb_ABK23680.1	104	unknown [Picea sitchensis] gb_ABK26761.1_ unknown [Picea sitchensis]	3e-35	103	73.7864
isotig30757	6.53333	9.01975	22.5229	5.36136e-07	0.00338006	6.327	TAIR	AT5G05390	565	LAC12LAC12 (laccase 12); laccasechr5:1594753-1597042 FORWARD	0	563	56.6607	SWISSPROT	sp_Q941X2_LAC3_ORYSJ	567	Laccase-3 OS=Oryza sativa subsp. japonica GN=LAC3 PE=2 SV=1	0	565	56.6372	NCBI	gb_ACN40347.1	570	unknown [Picea sitchensis]	0	559	76.3864
isotig36622	6.50409	8.92702	20.0266	1.07153e-06	0.00338006	5.89704	TAIR	AT2G41480	341	electron carrier/ heme binding / peroxidasechr2:17296986-17298729 REVERSE	1e-105	297	61.6162	SWISSPROT	sp_P22196_PER2_ARAHY	330	Cationic peroxidase 2 OS=Arachis hypogaea GN=PNC2 PE=2 SV=1	1e-108	329	60.1824	NCBI	gb_ABK23698.1	329	unknown [Picea sitchensis]	1e-128	339	67.5516
isotig19336	6.49016	8.8343	9.11548	0.0001015	0.0130222	2.06713	TAIR	AT5G64750	391	ABR1ABR1 (ABA REPRESSOR1); DNA binding / transcription factorchr5:25891679-25893656 FORWARD	1e-23	321	30.8411	SWISSPROT	sp_Q9FGF8_ABR1_ARATH	391	Ethylene-responsive transcription factor ABR1 OS=Arabidopsis thaliana GN=ABR1 PE=2 SV=1	2e-22	321	30.8411	NCBI	gb_ABK26999.1	429	unknown [Picea sitchensis]	1e-160	429	68.7646
isotig06043	6.47811	7.89674	10.1508	5.52923e-05	0.00949984	2.65876	TAIR	AT3G05950	229	germin-like protein, putativechr3:1781130-1781964 REVERSE	2e-25	213	34.7418	SWISSPROT	sp_Q9SFF9_GL17_ARATH	229	Germin-like protein subfamily 1 member 7 OS=Arabidopsis thaliana GN=At3g05950 PE=2 SV=1	2e-24	213	34.7418	NCBI	emb_CBI33611.3	289	unnamed protein product [Vitis vinifera]	2e-27	223	35.8744
isotig08184	6.46508	10.2665	18.1988	1.88084e-06	0.00381403	5.51391	TAIR	AT5G05390	565	LAC12LAC12 (laccase 12); laccasechr5:1594753-1597042 FORWARD	0	119	73.9496	SWISSPROT	sp_Q9FLB5_LAC12_ARATH	565	Laccase-12 OS=Arabidopsis thaliana GN=LAC12 PE=2 SV=1	0	119	73.9496	NCBI	gb_AAK37824.1_AF132120_1	576	laccase [Pinus taeda]	0	119	91.5966
contig05144	6.41747	9.01473	18.9464	1.48476e-06	0.00338006	5.67857	TAIR	AT1G01720	289	ATAF1, ANAC002ATAF1; transcription activator/ transcription factorchr1:268471-269514 FORWARD	1e-71	169	72.7811	SWISSPROT	sp_Q52QH4_NAC68_ORYSJ	318	NAC domain-containing protein 68 OS=Oryza sativa subsp. japonica GN=NAC68 PE=2 SV=1	4e-71	158	74.6835	NCBI	gb_ABK23477.1	324	unknown [Picea sitchensis]	1e-113	206	93.6893
isotig08189	6.39191	9.95162	19.5722	1.2265e-06	0.00338006	5.80779	TAIR	AT5G05390	565	LAC12LAC12 (laccase 12); laccasechr5:1594753-1597042 FORWARD	0	119	73.9496	SWISSPROT	sp_Q9FLB5_LAC12_ARATH	565	Laccase-12 OS=Arabidopsis thaliana GN=LAC12 PE=2 SV=1	0	119	73.9496	NCBI	gb_AAK37824.1_AF132120_1	576	laccase [Pinus taeda]	0	119	91.5966
isotig08183	6.38928	10.436	19.1047	1.41388e-06	0.00338006	5.71198	TAIR	AT5G05390	565	LAC12LAC12 (laccase 12); laccasechr5:1594753-1597042 FORWARD	0	119	73.9496	SWISSPROT	sp_Q9FLB5_LAC12_ARATH	565	Laccase-12 OS=Arabidopsis thaliana GN=LAC12 PE=2 SV=1	0	119	73.9496	NCBI	gb_AAK37824.1_AF132120_1	576	laccase [Pinus taeda]	0	119	91.5966
isotig08191	6.37714	10.1919	20.3096	9.86569e-07	0.00338006	5.95077	TAIR	AT5G05390	565	LAC12LAC12 (laccase 12); laccasechr5:1594753-1597042 FORWARD	0	119	73.9496	SWISSPROT	sp_Q9FLB5_LAC12_ARATH	565	Laccase-12 OS=Arabidopsis thaliana GN=LAC12 PE=2 SV=1	0	119	73.9496	NCBI	gb_AAK37824.1_AF132120_1	576	laccase [Pinus taeda]	0	119	91.5966
isotig08188	6.36718	8.571	15.3064	5.18006e-06	0.00406985	4.7513	TAIR	AT5G05390	565	LAC12LAC12 (laccase 12); laccasechr5:1594753-1597042 FORWARD	0	119	73.9496	SWISSPROT	sp_Q9FLB5_LAC12_ARATH	565	Laccase-12 OS=Arabidopsis thaliana GN=LAC12 PE=2 SV=1	0	119	73.9496	NCBI	gb_AAK37824.1_AF132120_1	576	laccase [Pinus taeda]	0	119	92.437
contig05148	6.31055	9.4073	19.0707	1.42874e-06	0.00338006	5.70485	TAIR	AT3G02880	627	leucine-rich repeat transmembrane protein kinase, putativechr3:634819-636982 FORWARD	4.9	39	38.4615	SWISSPROT	sp_Q68RU8_YCF1_PANGI	1919	Putative membrane protein ycf1 OS=Panax ginseng GN=ycf1 PE=3 SV=1	0.93	89	28.0899	NCBI	gb_ABK22535.1	324	unknown [Picea sitchensis]	7e-52	117	84.6154
isotig15536	6.28727	8.43022	8.6726	0.000134128	0.0151723	1.78992	TAIR	AT3G54420	273	ATEP3, ATCHITIV, CHIVATEP3; chitinasechr3:20145935-20147034 FORWARD	2e-64	214	56.5421	SWISSPROT	sp_Q6K8R2_CHI6_ORYSJ	271	Chitinase 6 OS=Oryza sativa subsp. japonica GN=Cht6 PE=2 SV=1	5e-64	208	54.8077	NCBI	gb_ABK21702.1	231	unknown [Picea sitchensis] gb_ACN40955.1_ unknown [Picea sitchensis]	7e-94	226	70.7965
isotig08187	6.286	10.6942	17.5198	2.35093e-06	0.00381403	5.35383	TAIR	AT5G05390	565	LAC12LAC12 (laccase 12); laccasechr5:1594753-1597042 FORWARD	0	119	73.9496	SWISSPROT	sp_Q9FLB5_LAC12_ARATH	565	Laccase-12 OS=Arabidopsis thaliana GN=LAC12 PE=2 SV=1	0	119	73.9496	NCBI	gb_AAK37824.1_AF132120_1	576	laccase [Pinus taeda]	0	119	91.5966
isotig02554	6.28462	10.7969	9.6934	7.17955e-05	0.0108129	2.40658	TAIR	AT4G01925	399	DC1 domain-containing proteinchr4:833241-834634 REVERSE	4.7	44	34.0909	SWISSPROT	sp_Q04863_RELB_MOUSE	558	Transcription factor RelB OS=Mus musculus GN=Relb PE=1 SV=1	6.1	54	27.7778
isotig08896	6.28262	7.93079	12.3579	1.79276e-05	0.00582243	3.70189	TAIR	AT1G75620	547	glyoxal oxidase-relatedchr1:28394951-28396594 REVERSE	1e-147	515	51.068	SWISSPROT	sp_Q01745_GAOA_GIBZE	680	Galactose oxidase OS=Gibberella zeae GN=GAOA PE=1 SV=1	1e-19	447	25.7271	NCBI	ref_XP_002280559.1	553	PREDICTED: hypothetical protein [Vitis vinifera]	1e-158	516	54.2636
contig17936	6.25843	9.09592	13.36	1.14231e-05	0.00501296	4.09624	TAIR	AT5G05390	565	LAC12LAC12 (laccase 12); laccasechr5:1594753-1597042 FORWARD	0	546	56.7766	SWISSPROT	sp_Q9FLB5_LAC12_ARATH	565	Laccase-12 OS=Arabidopsis thaliana GN=LAC12 PE=2 SV=1	0	546	56.7766	NCBI	gb_ACN40347.1	570	unknown [Picea sitchensis]	0	543	75.1381
isotig08186	6.22787	8.39792	20.3952	9.62449e-07	0.00338006	5.96674	TAIR	AT5G05390	565	LAC12LAC12 (laccase 12); laccasechr5:1594753-1597042 FORWARD	0	119	73.9496	SWISSPROT	sp_Q9FLB5_LAC12_ARATH	565	Laccase-12 OS=Arabidopsis thaliana GN=LAC12 PE=2 SV=1	0	119	73.9496	NCBI	gb_AAK37824.1_AF132120_1	576	laccase [Pinus taeda]	0	119	92.437
isotig15387	6.20318	7.85049	19.7063	1.17818e-06	0.00338006	5.83453	TAIR	AT4G13420	785	HAK5, ATHAK5HAK5 (HIGH AFFINITY K+ TRANSPORTER 5); potassium ion transmembrane transporter/ potassium:sodium symporterchr4:7797038-7802174 REVERSE	1e-168	543	54.8803	SWISSPROT	sp_Q5JK32_HAK5_ORYSJ	781	Potassium transporter 5 OS=Oryza sativa subsp. japonica GN=HAK5 PE=2 SV=2	1e-174	522	59.0038	NCBI	emb_CBI32229.3	728	unnamed protein product [Vitis vinifera]	0	546	59.5238
isotig36974	6.1819	10.533	21.0931	7.89379e-07	0.00338006	6.09251	TAIR	AT2G40880	125	FL3-27, ATCYSAATCYSA (CYSTATIN A); cysteine-type endopeptidase inhibitorchr2:17057463-17057930 FORWARD	3e-24	119	47.0588	SWISSPROT	sp_P31726_CYT1_MAIZE	135	Cystatin-1 OS=Zea mays GN=RAMDAZC7 PE=2 SV=1	3e-24	123	45.5285	NCBI	gb_ABK21379.1	130	unknown [Picea sitchensis] gb_ABK22996.1_ unknown [Picea sitchensis] gb_ACN40467.1_ unknown [Picea sitchensis]	1e-43	113	76.1062
isotig08197	6.16287	8.29232	15.6727	4.51214e-06	0.00404095	4.86047	TAIR	AT5G05390	565	LAC12LAC12 (laccase 12); laccasechr5:1594753-1597042 FORWARD	0	119	73.1092	SWISSPROT	sp_Q9FLB5_LAC12_ARATH	565	Laccase-12 OS=Arabidopsis thaliana GN=LAC12 PE=2 SV=1	0	119	73.1092	NCBI	gb_AAK37824.1_AF132120_1	576	laccase [Pinus taeda]	0	119	91.5966
isotig10856	6.15999	9.50594	7.36068	0.000331401	0.0249596	0.869581	TAIR	AT4G33720	163	pathogenesis-related protein, putativechr4:16182813-16183304 FORWARD	2e-45	154	57.1429	SWISSPROT	sp_P08299_PR1A_TOBAC	168	Pathogenesis-related protein 1A OS=Nicotiana tabacum PE=1 SV=1	1e-46	165	56.3636	NCBI	gb_ABR18381.1	164	unknown [Picea sitchensis]	3e-70	155	80
isotig00147	6.1526	10.8191	8.62337	0.000138455	0.0155172	1.75814	TAIR	AT5G42510	182	disease resistance-responsive family proteinchr5:16998268-16998816 REVERSE	3e-20	148	39.1892	SWISSPROT	sp_P13240_DR206_PEA	184	Disease resistance response protein 206 OS=Pisum sativum GN=PI206 PE=2 SV=2	6e-08	178	30.3371	NCBI	gb_ABK26021.1	177	unknown [Picea sitchensis] gb_ABR27722.1_ dirigent-like protein [Picea sitchensis]	4e-53	176	60.7955
isotig07720	6.12653	8.70951	11.3998	2.85158e-05	0.00716318	3.28139	TAIR	AT4G38540	407	monooxygenase, putative (MO2)chr4:18023187-18024827 FORWARD	2e-08	50	50	SWISSPROT	sp_P86491_6HN3M_PSEFL	385	6-hydroxynicotinate 3-monooxygenase OS=Pseudomonas fluorescens PE=1 SV=1	5e-11	233	27.897	NCBI	gb_ABR16293.1	328	unknown [Picea sitchensis]	1e-140	317	76.9716
isotig08190	6.11528	8.89609	20.6185	9.02635e-07	0.00338006	6.00786	TAIR	AT5G05390	565	LAC12LAC12 (laccase 12); laccasechr5:1594753-1597042 FORWARD	0	119	73.9496	SWISSPROT	sp_Q9FLB5_LAC12_ARATH	565	Laccase-12 OS=Arabidopsis thaliana GN=LAC12 PE=2 SV=1	0	119	73.9496	NCBI	gb_AAK37824.1_AF132120_1	576	laccase [Pinus taeda]	0	119	92.437
isotig15010	6.07119	10.7641	12.0656	2.05792e-05	0.00599661	3.57838	TAIR	AT1G64160	182	disease resistance-responsive family protein / dirigent family proteinchr1:23814063-23814611 FORWARD	7e-47	183	49.1803	SWISSPROT	sp_P13240_DR206_PEA	184	Disease resistance response protein 206 OS=Pisum sativum GN=PI206 PE=2 SV=2	1e-58	185	60.5405	NCBI	gb_ABR27729.1	196	dirigent-like protein [Picea sitchensis]	1e-100	196	88.7755
isotig35308	6.06874	8.72794	12.5103	1.67041e-05	0.00573992	3.76468	TAIR	AT3G23620	314	brix domain-containing proteinchr3:8480147-8481873 FORWARD	5.3	30	40	SWISSPROT	sp_Q54T82_Y1931_DICDI	1211	Putative leucine-rich repeat-containing protein DDB_G0281931 OS=Dictyostelium discoideum GN=DDB_G0281931 PE=4 SV=1	2.4	47	29.7872	NCBI	gb_ABK26594.1	137	unknown [Picea sitchensis]	0.003	29	72.4138
isotig41729	6.06431	8.40382	10.9481	3.59422e-05	0.00804314	3.06664	TAIR	AT3G15510	364	ATNAC2, ANAC056, NARS1ATNAC2 (ARABIDOPSIS NAC DOMAIN CONTAINING PROTEIN 2); transcription factorchr3:5243696-5245037 FORWARD	1e-72	179	69.2737	SWISSPROT	sp_Q9ZNU2_NAC18_ARATH	320	NAC domain-containing protein 18 OS=Arabidopsis thaliana GN=NAC018 PE=2 SV=1	2e-70	166	73.494	NCBI	ref_XP_002284654.1	333	PREDICTED: hypothetical protein [Vitis vinifera]	4e-77	242	61.5702
isotig40144	6.04954	8.47962	7.15604	0.000386242	0.0272375	0.711068	TAIR	AT5G65010	578	ASN2ASN2 (ASPARAGINE SYNTHETASE 2); asparagine synthase (glutamine-hydrolyzing)chr5:25969224-25972278 FORWARD	0	580	76.5517	SWISSPROT	sp_P31752_ASNS_ASPOF	590	Asparagine synthetase [glutamine-hydrolyzing] OS=Asparagus officinalis PE=2 SV=2	0	590	76.4407	NCBI	gb_ABR16980.1	591	unknown [Picea sitchensis]	0	589	89.1341
isotig20549	6.03978	11.0118	8.46838	0.000153168	0.016256	1.65676	TAIR	AT3G09000	541	proline-rich family proteinchr3:2746014-2748326 FORWARD	0.027	158	26.5823	SWISSPROT	sp_O13716_AGN1_SCHPO	424	Glucan endo-1,3-alpha-glucosidase agn1 OS=Schizosaccharomyces pombe GN=agn1 PE=1 SV=2	1e-41	195	28.7179	NCBI	gb_ACN40311.1	457	unknown [Picea sitchensis]	0	203	76.3547
isotig02558	6.02576	10.2171	7.44619	0.000311184	0.0240649	0.934534	TAIR	AT4G01925	399	DC1 domain-containing proteinchr4:833241-834634 REVERSE	4.7	44	34.0909	SWISSPROT	sp_Q04863_RELB_MOUSE	558	Transcription factor RelB OS=Mus musculus GN=Relb PE=1 SV=1	6.1	54	27.7778	NCBI	emb_CAN78649.1	358	hypothetical protein [Vitis vinifera]	2.4	111	27.027
isotig08185	6.0221	10.644	16.1981	3.72148e-06	0.00381403	5.01013	TAIR	AT5G05390	565	LAC12LAC12 (laccase 12); laccasechr5:1594753-1597042 FORWARD	0	119	73.9496	SWISSPROT	sp_Q9FLB5_LAC12_ARATH	565	Laccase-12 OS=Arabidopsis thaliana GN=LAC12 PE=2 SV=1	0	119	73.9496	NCBI	gb_AAK37824.1_AF132120_1	576	laccase [Pinus taeda]	0	119	91.5966
isotig08194	6.00093	9.00469	11.7775	2.36487e-05	0.00642821	3.45263	TAIR	AT5G05390	565	LAC12LAC12 (laccase 12); laccasechr5:1594753-1597042 FORWARD	0	119	73.9496	SWISSPROT	sp_Q9FLB5_LAC12_ARATH	565	Laccase-12 OS=Arabidopsis thaliana GN=LAC12 PE=2 SV=1	0	119	73.9496	NCBI	gb_AAK37824.1_AF132120_1	576	laccase [Pinus taeda]	0	119	91.5966
isotig18447	5.99259	8.48544	13.898	9.08515e-06	0.00455395	4.29094	TAIR	AT1G15750	1131	WSIP1, TPLTPL (TOPLESS); protein binding / protein homodimerization/ transcription repressorchr1:5415086-5420359 REVERSE	3.8	41	34.1463	SWISSPROT	sp_Q9VDQ0_INDY2_DROME	562	Protein I'm not dead yet 2 OS=Drosophila melanogaster GN=Indy-2 PE=2 SV=2	3.5	57	35.0877	NCBI	ref_ZP_05041899.1	372	hypothetical protein ADG881_1422 [Alcanivorax sp. DG881] gb_EDX89320.1_ hypothetical protein ADG881_1422 [Alcanivorax sp. DG881]	7.7	53	33.9623
isotig29954	5.99002	9.66216	7.86959	0.000229826	0.0203678	1.24548	TAIR	AT1G26560	510	BGLU40BGLU40 (BETA GLUCOSIDASE 40); catalytic/ cation binding / hydrolase, hydrolyzing O-glycosyl compoundschr1:9178513-9181726 FORWARD	1e-103	361	50.4155	SWISSPROT	sp_Q7XKV4_BGL12_ORYSJ	510	Beta-glucosidase 12 OS=Oryza sativa subsp. japonica GN=BGLU12 PE=2 SV=2	1e-111	354	53.3898	NCBI	gb_ABR17782.1	407	unknown [Picea sitchensis]	1e-174	354	78.8136
isotig09741	5.93948	8.09594	8.81254	0.000122658	0.0143195	1.87919	TAIR	AT4G16260	344	catalytic/ cation binding / hydrolase, hydrolyzing O-glycosyl compoundschr4:9200180-9201441 REVERSE	5e-79	322	46.5839	SWISSPROT	sp_P23433_E13D_TOBAC	351	Glucan endo-1,3-beta-glucosidase OS=Nicotiana tabacum GN=SP41B PE=1 SV=1	1e-82	338	45.858	NCBI	gb_ABK23947.1	344	unknown [Picea sitchensis]	1e-112	321	64.7975
isotig15078	5.92153	9.02187	7.13293	0.000393068	0.0276392	0.692893	TAIR	AT5G05390	565	LAC12LAC12 (laccase 12); laccasechr5:1594753-1597042 FORWARD	2e-59	139	71.9424	SWISSPROT	sp_Q9FLB5_LAC12_ARATH	565	Laccase-12 OS=Arabidopsis thaliana GN=LAC12 PE=2 SV=1	2e-58	139	71.9424	NCBI	gb_AAK37824.1_AF132120_1	576	laccase [Pinus taeda]	7e-90	158	98.7342
isotig41299	5.92	9.91983	7.24274	0.000361822	0.026253	0.778758	TAIR	AT3G21720	576	ICLICL (ISOCITRATE LYASE); catalytic/ isocitrate lyasechr3:7652789-7655873 REVERSE	0	579	68.0484	SWISSPROT	sp_Q43097_ACEA_PINTA	580	Isocitrate lyase OS=Pinus taeda GN=ICL 8 PE=2 SV=1	0	554	75.0903	NCBI	gb_AAC49686.1	573	isocitrate lyase [Pinus taeda]	0	573	91.9721
isotig38463	5.89401	10.0031	9.71665	7.083e-05	0.0107496	2.41974	TAIR	AT4G14746	212	INVOLVED IN: biological_process unknown; LOCATED IN: anchored to membrane; CONTAINS InterPro DOMAIN/s: EGF (InterPro:IPR006210); Has 201 Blast hits to 179 proteins in 41 species: Archae - 0; Bacteria - 0; Metazoa - 168; Fungi - 0; Plants - 31; Viruses - 0; Other Eukaryotes - 2 (source: NCBI BLink).chr4:8462720-8464326 REVERSE	3e-15	140	30.7143	SWISSPROT	sp_P34576_MUA3_CAEEL	3767	Transmembrane cell adhesion receptor mua-3 OS=Caenorhabditis elegans GN=mua-3 PE=1 SV=2	0.62	55	40	NCBI	gb_ABK21802.1	211	unknown [Picea sitchensis]	3e-23	132	39.3939
isotig37418	5.86898	8.67766	15.6511	4.54862e-06	0.00404095	4.85415	TAIR	AT3G52450	435	PUB22PUB22 (PLANT U-BOX 22); ubiquitin-protein ligasechr3:19440943-19442250 REVERSE	6e-78	434	36.4055	SWISSPROT	sp_Q9SVC6_PUB22_ARATH	435	E3 ubiquitin-protein ligase PUB22 OS=Arabidopsis thaliana GN=PUB22 PE=1 SV=1	7e-77	434	36.4055	NCBI	gb_ABK25393.1	417	unknown [Picea sitchensis]	1e-108	420	49.2857
isotig08193	5.86651	8.2641	13.166	1.24331e-05	0.00503781	4.02322	TAIR	AT5G05390	565	LAC12LAC12 (laccase 12); laccasechr5:1594753-1597042 FORWARD	0	119	73.9496	SWISSPROT	sp_Q9FLB5_LAC12_ARATH	565	Laccase-12 OS=Arabidopsis thaliana GN=LAC12 PE=2 SV=1	0	119	73.9496	NCBI	gb_AAK37824.1_AF132120_1	576	laccase [Pinus taeda]	0	119	91.5966
isotig29553	5.86513	9.26172	7.93297	0.000219895	0.019934	1.29054	TAIR	AT2G36970	490	UDP-glucoronosyl/UDP-glucosyl transferase family proteinchr2:15529050-15530712 FORWARD	5e-37	168	44.6429	SWISSPROT	sp_P0C7P7_Y1567_ARATH	453	Uncharacterized UDP-glucosyltransferase At1g05670 OS=Arabidopsis thaliana GN=At1g05670 PE=2 SV=1	3e-35	169	43.787	NCBI	gb_ABR17061.1	472	unknown [Picea sitchensis]	3e-75	170	81.1765
isotig21598	5.86201	11.667	7.20259	0.000372904	0.0266281	0.747508	TAIR	AT5G05340	324	peroxidase, putativechr5:1579142-1580819 REVERSE	1e-117	300	69.6667	SWISSPROT	sp_A7NY33_PER4_VITVI	321	Peroxidase 4 OS=Vitis vinifera GN=GSVIVT00023967001 PE=1 SV=1	1e-118	311	69.1318	NCBI	emb_CAL25300.1	310	properoxidase [Picea abies]	1e-132	307	77.1987
isotig23220	5.76628	7.71546	11.2697	3.04538e-05	0.0074758	3.22071	TAIR	AT1G06800	515	lipase class 3 family proteinchr1:2089538-2091443 REVERSE	1e-150	488	54.918	SWISSPROT	sp_Q941F1_PLA15_ARATH	515	Phospholipase A1-Igamma1, chloroplastic OS=Arabidopsis thaliana GN=At1g06800 PE=1 SV=2	1e-149	488	54.918	NCBI	gb_ABR16123.1	554	unknown [Picea sitchensis]	0	485	80.6186
isotig13142	5.75476	7.74165	16.0411	3.93948e-06	0.00381403	4.96624	TAIR	AT5G52390	195	photoassimilate-responsive protein, putativechr5:21264281-21265173 REVERSE	1e-40	164	48.1707	SWISSPROT	sp_Q3UGF1_WDR19_MOUSE	1341	WD repeat-containing protein 19 OS=Mus musculus GN=Wdr19 PE=1 SV=1	1.4	163	22.0859	NCBI	gb_ABK21049.1	182	unknown [Picea sitchensis]	2e-77	171	83.0409
isotig13906	5.73817	7.55042	7.22018	0.000368001	0.0264692	0.76122	TAIR	AT5G34940	382	AtGUS3AtGUS3 (Arabidopsis thaliana glucuronidase 3); beta-glucuronidasechr5:13236566-13238718 REVERSE	3.1	62	38.7097	SWISSPROT	sp_B2V9T1_SYI_SULSY	939	Isoleucyl-tRNA synthetase OS=Sulfurihydrogenibium sp. (strain YO3AOP1) GN=ileS PE=3 SV=1	5.3	100	26
isotig03878	5.73075	11.1981	6.87607	0.000479085	0.0305073	0.486964	TAIR	AT1G14950	155	major latex protein-related / MLP-relatedchr1:5157588-5158144 REVERSE	4e-07	129	29.4574	SWISSPROT	sp_Q05736_PR1_ASPOF	158	Pathogenesis-related protein 1 OS=Asparagus officinalis GN=PR1 PE=2 SV=1	2e-23	137	40.8759	NCBI	gb_ABK25903.1	161	unknown [Picea sitchensis]	4e-68	151	84.106
isotig08199	5.71408	8.92192	19.0739	1.42736e-06	0.00338006	5.70551	TAIR	AT5G05390	565	LAC12LAC12 (laccase 12); laccasechr5:1594753-1597042 FORWARD	0	119	73.1092	SWISSPROT	sp_Q9FLB5_LAC12_ARATH	565	Laccase-12 OS=Arabidopsis thaliana GN=LAC12 PE=2 SV=1	0	119	73.1092	NCBI	gb_AAK37824.1_AF132120_1	576	laccase [Pinus taeda]	0	119	91.5966
isotig37356	5.70876	10.2792	15.9757	4.03468e-06	0.00381403	4.94774	TAIR	AT3G21360	330	electron carrier/ oxidoreductasechr3:7522865-7524036 FORWARD	6e-67	314	42.9936	SWISSPROT	sp_Q9LIG0_Y3136_ARATH	330	Clavaminate synthase-like protein At3g21360 OS=Arabidopsis thaliana GN=At3g21360 PE=1 SV=1	6e-66	314	42.9936	NCBI	gb_ABK26347.1	319	unknown [Picea sitchensis]	1e-134	313	72.8435
isotig19909	5.70649	8.45649	8.85896	0.000119107	0.0141776	1.90845	TAIR	AT3G54230	1007	nucleic acid binding / nucleotide binding / zinc ion bindingchr3:20073872-20080142 FORWARD	1.4	49	32.6531	SWISSPROT	sp_Q054G6_SYA_LEPBL	940	Alanyl-tRNA synthetase OS=Leptospira borgpetersenii serovar Hardjo-bovis (strain L550) GN=alaS PE=3 SV=1	0.4	65	29.2308	NCBI	gb_ABK26999.1	429	unknown [Picea sitchensis]	1e-06	82	39.0244
isotig39002	5.69216	9.39769	13.3263	1.15916e-05	0.00502634	4.08366	TAIR	AT5G39910	373	glycoside hydrolase family 28 protein / polygalacturonase (pectinase) family proteinchr5:15979412-15981671 REVERSE	0.95	25	52	SWISSPROT	sp_Q5R460_COX10_PONAB	443	Protoheme IX farnesyltransferase, mitochondrial OS=Pongo abelii GN=COX10 PE=2 SV=1	3.3	55	36.3636	NCBI	ref_XP_002104322.1	1220	GD18506 [Drosophila simulans] gb_EDX13825.1_ GD18506 [Drosophila simulans]	2.4	62	35.4839
isotig09559	5.64271	10.7241	9.08401	0.00010349	0.0130886	2.04793	TAIR	AT1G71695	358	peroxidase 12 (PER12) (P12) (PRXR6)chr1:26964359-26966557 FORWARD	9e-95	346	50.8671	SWISSPROT	sp_Q96520_PER12_ARATH	358	Peroxidase 12 OS=Arabidopsis thaliana GN=PER12 PE=1 SV=1	1e-93	346	50.8671	NCBI	gb_ADE76148.1	351	unknown [Picea sitchensis]	1e-173	351	86.6097
isotig09560	5.6408	11.7862	14.212	7.97899e-06	0.0043063	4.39955	TAIR	AT1G71695	358	peroxidase 12 (PER12) (P12) (PRXR6)chr1:26964359-26966557 FORWARD	2e-96	346	51.4451	SWISSPROT	sp_Q96520_PER12_ARATH	358	Peroxidase 12 OS=Arabidopsis thaliana GN=PER12 PE=1 SV=1	3e-95	346	51.4451	NCBI	gb_ADE76148.1	351	unknown [Picea sitchensis]	1e-174	351	87.4644
isotig27596	5.63414	10.8398	9.26799	9.24656e-05	0.012555	2.15908	TAIR	AT4G19810	379	glycosyl hydrolase family 18 proteinchr4:10764151-10765753 REVERSE	0.012	183	21.8579	SWISSPROT	sp_Q9SLP4_CHIT1_TULBA	314	Chitinase 1 OS=Tulipa bakeri PE=1 SV=1	7e-99	269	63.9405	NCBI	gb_ABK23857.1	280	unknown [Picea sitchensis]	1e-121	270	77.037
isotig06081	5.62944	10.2585	12.919	1.38726e-05	0.00515995	3.92803	TAIR	AT4G16260	344	catalytic/ cation binding / hydrolase, hydrolyzing O-glycosyl compoundschr4:9200180-9201441 REVERSE	1e-78	339	44.2478	SWISSPROT	sp_P07979_GUB_NICPL	370	Lichenase OS=Nicotiana plumbaginifolia GN=GN1 PE=2 SV=3	2e-78	324	47.2222	NCBI	gb_ABK23947.1	344	unknown [Picea sitchensis]	1e-142	346	72.5434
isotig33351	5.6227	10.0741	8.02029	0.00020701	0.0193337	1.35203	TAIR	AT1G32100	317	ATPRR1, PRR1PRR1 (PINORESINOL REDUCTASE 1); pinoresinol reductasechr1:11546472-11547953 REVERSE	1e-107	311	60.4502	SWISSPROT	sp_P52581_IFRH_LUPAL	312	Isoflavone reductase homolog OS=Lupinus albus PE=2 SV=1	1e-115	311	62.3794	NCBI	ref_XP_002326577.1	313	phenylcoumaran benzylic ether reductase -like protein [Populus trichocarpa] gb_EEE72376.1_ phenylcoumaran benzylic ether reductase -like protein [Populus trichocarpa]	1e-120	313	67.4121
isotig13647	5.62253	7.51981	10.2714	5.17059e-05	0.00943722	2.72294	TAIR	AT1G08080	275	ATACA7, ACA7ACA7 (ALPHA CARBONIC ANHYDRASE 7); carbonate dehydratase/ zinc ion bindingchr1:2517022-2518546 REVERSE	3e-59	224	45.0893	SWISSPROT	sp_Q84UV8_NEC3_NICLS	274	Bifunctional monodehydroascorbate reductase and carbonic anhydrase nectarin-3 OS=Nicotiana langsdorffii x Nicotiana sanderae GN=NEC3 PE=1 SV=1	1e-50	221	44.7964	NCBI	gb_ABK22387.1	271	unknown [Picea sitchensis]	1e-110	266	72.9323
isotig07495	5.58634	7.61077	11.835	2.29965e-05	0.00634564	3.47802	TAIR	AT5G40340	1008	PWWP domain-containing proteinchr5:16131654-16134680 REVERSE	0.096	48	35.4167	SWISSPROT	sp_Q75DT8_EIF3A_ASHGO	921	Eukaryotic translation initiation factor 3 subunit A OS=Ashbya gossypii GN=TIF32 PE=3 SV=1	0.011	78	29.4872	NCBI	gb_ABR17498.1	76	unknown [Picea sitchensis]	0.003	62	41.9355
isotig20989	5.58234	9.10934	10.6253	4.2637e-05	0.00874138	2.90613	TAIR	AT1G74950	249	JAZ2, TIFY10BTIFY10Bchr1:28148919-28150258 REVERSE	5e-11	202	29.703	SWISSPROT	sp_Q9S7M2_TI10B_ARATH	249	Protein TIFY 10B OS=Arabidopsis thaliana GN=TIFY10B PE=1 SV=1	6e-10	202	29.703	NCBI	gb_ABK25804.1	229	unknown [Picea sitchensis]	4e-63	242	57.0248
isotig13141	5.57918	7.82513	15.2037	5.38735e-06	0.00406985	4.71998	TAIR	AT5G52390	195	photoassimilate-responsive protein, putativechr5:21264281-21265173 REVERSE	7e-39	139	51.7986	SWISSPROT	sp_Q14517_FAT1_HUMAN	4590	Protocadherin Fat 1 OS=Homo sapiens GN=FAT1 PE=1 SV=1	4.9	73	32.8767	NCBI	gb_ABK21049.1	182	unknown [Picea sitchensis]	3e-68	149	81.8792
isotig25012	5.56982	9.20739	13.2844	1.18046e-05	0.00503781	4.06799	TAIR	AT4G02330	573	ATPMEPCRBATPMEPCRB; pectinesterasechr4:1032479-1034928 FORWARD	1e-138	557	47.9354	SWISSPROT	sp_Q8RXK7_PME41_ARATH	573	Probable pectinesterase/pectinesterase inhibitor 41 OS=Arabidopsis thaliana GN=PME41 PE=2 SV=2	1e-137	557	47.9354	NCBI	gb_ACN40984.1	601	unknown [Picea sitchensis]	1e-153	528	53.9773
isotig08901	5.56729	7.60593	6.83304	0.000495522	0.0310074	0.451756	TAIR	AT1G75620	547	glyoxal oxidase-relatedchr1:28394951-28396594 REVERSE	1e-146	515	50.8738	SWISSPROT	sp_Q01745_GAOA_GIBZE	680	Galactose oxidase OS=Gibberella zeae GN=GAOA PE=1 SV=1	9e-20	447	25.9508	NCBI	ref_XP_002280559.1	553	PREDICTED: hypothetical protein [Vitis vinifera]	1e-157	516	54.4574
isotig21256	5.55196	9.08738	8.54211	0.000145954	0.0158693	1.70524	TAIR	AT1G10370	227	GST30, ATGSTU17, GST30B, ERD9ERD9 (EARLY-RESPONSIVE TO DEHYDRATION 9); glutathione transferasechr1:3397274-3398273 REVERSE	7e-45	204	45.5882	SWISSPROT	sp_Q06398_GSTU6_ORYSJ	236	Probable glutathione S-transferase GSTU6 OS=Oryza sativa subsp. japonica GN=GSTU6 PE=2 SV=2	2e-47	203	46.798	NCBI	gb_ABK27093.1	239	unknown [Picea sitchensis]	5e-56	207	54.5894
isotig06082	5.54888	10.4965	14.9246	6.00192e-06	0.00420412	4.63309	TAIR	AT4G16260	344	catalytic/ cation binding / hydrolase, hydrolyzing O-glycosyl compoundschr4:9200180-9201441 REVERSE	6e-80	339	45.1327	SWISSPROT	sp_P07979_GUB_NICPL	370	Lichenase OS=Nicotiana plumbaginifolia GN=GN1 PE=2 SV=3	1e-79	324	48.1481	NCBI	gb_ABK23947.1	344	unknown [Picea sitchensis]	1e-141	346	71.9653
isotig22433	5.54728	9.17098	10.22	5.31998e-05	0.00943722	2.69571	TAIR	AT5G23680	295	sterile alpha motif (SAM) domain-containing proteinchr5:7985573-7986460 REVERSE	0.5	86	27.907	SWISSPROT	sp_P68875_S230_PLAFO	3135	Transmission-blocking target antigen S230 OS=Plasmodium falciparum (isolate NF54) GN=S230 PE=1 SV=1	4.4	79	31.6456	NCBI	emb_CBI16392.1	253	unnamed protein product [Vitis vinifera]	0.032	115	36.5217
isotig09564	5.54697	11.3702	14.6866	6.59103e-06	0.00424474	4.55701	TAIR	AT1G71695	358	peroxidase 12 (PER12) (P12) (PRXR6)chr1:26964359-26966557 FORWARD	9e-95	346	50.8671	SWISSPROT	sp_Q96520_PER12_ARATH	358	Peroxidase 12 OS=Arabidopsis thaliana GN=PER12 PE=1 SV=1	1e-93	346	50.8671	NCBI	gb_ADE76148.1	351	unknown [Picea sitchensis]	1e-173	351	86.6097
isotig20972	5.54379	8.01255	9.84304	6.5837e-05	0.0102921	2.49062	TAIR	AT2G23000	437	scpl10scpl10 (serine carboxypeptidase-like 10); serine-type carboxypeptidasechr2:9792284-9795741 FORWARD	0.79	91	27.4725	SWISSPROT	sp_P61516_HEPC1_DANRE	91	Hepcidin-1 OS=Danio rerio GN=hamp1 PE=3 SV=1	0.26	84	23.8095	NCBI	sp_P61516.1_HEPC1_DANRE	91	RecName: Full=Hepcidin-1; Flags: Precursor gb_AAR18592.1_ preprohepcidin 1 [Danio rerio] gb_AAR18594.1_ preprohepcidin [Danio rerio]	4	84	23.8095
isotig10944	5.54085	9.1778	15.1617	5.47503e-06	0.00406985	4.70706	TAIR	AT1G14870	152	FUNCTIONS IN: molecular_function unknown; INVOLVED IN: response to oxidative stress; LOCATED IN: plasma membrane; EXPRESSED IN: callus; CONTAINS InterPro DOMAIN/s: EGF-type aspartate/asparagine hydroxylation conserved site (InterPro:IPR000152), Protein of unknown function Cys-rich (InterPro:IPR006461); BEST Arabidopsis thaliana protein match is: unknown protein (TAIR:AT5G35525.1); Has 492 Blast h…	4e-37	135	49.6296	SWISSPROT	sp_Q9LQU4_Y1487_ARATH	152	Uncharacterized protein At1g14870 OS=Arabidopsis thaliana GN=At1g14870 PE=1 SV=1	5e-36	135	49.6296	NCBI	ref_XP_002527777.1	191	conserved hypothetical protein [Ricinus communis] gb_EEF34587.1_ conserved hypothetical protein [Ricinus communis]	7e-47	185	52.4324
isotig26272	5.52832	10.1651	12.3335	1.81338e-05	0.00582243	3.6917	TAIR	AT3G11180	400	oxidoreductase, 2OG-Fe(II) oxygenase family proteinchr3:3504249-3506688 FORWARD	1e-101	353	50.4249	SWISSPROT	sp_Q39224_SRG1_ARATH	358	Protein SRG1 OS=Arabidopsis thaliana GN=SRG1 PE=2 SV=1	7e-65	339	38.3481	NCBI	ref_XP_002323582.1	367	predicted protein [Populus trichocarpa] gb_EEF05343.1_ predicted protein [Populus trichocarpa]	1e-99	351	49.8575
isotig39467	5.5254	10.0976	11.2484	3.07866e-05	0.0074758	3.21066	TAIR	AT5G64570	784	XYL4, ATBXL4XYL4; hydrolase, hydrolyzing O-glycosyl compounds / xylan 1,4-beta-xylosidasechr5:25810227-25813309 REVERSE	0	783	59.5147	SWISSPROT	sp_Q9FLG1_BXL4_ARATH	784	Beta-D-xylosidase 4 OS=Arabidopsis thaliana GN=BXL4 PE=1 SV=1	0	783	59.5147	NCBI	ref_XP_002264183.1	966	PREDICTED: hypothetical protein [Vitis vinifera]	0	769	61.7685
isotig27073	5.50383	11.1697	9.80681	6.72253e-05	0.0103755	2.47041	TAIR	AT1G72060	81	serine-type endopeptidase inhibitorchr1:27118494-27118843 FORWARD	3e-10	76	43.4211	SWISSPROT	sp_P83241_IP23_CAPAN	52	Proteinase inhibitor PSI-1.2 OS=Capsicum annuum PE=1 SV=1	0.16	52	34.6154	NCBI	ref_XP_002455364.1	77	hypothetical protein SORBIDRAFT_03g009370 [Sorghum bicolor] gb_EES00484.1_ hypothetical protein SORBIDRAFT_03g009370 [Sorghum bicolor]	5e-14	78	51.2821
isotig06085	5.5022	10.0905	14.6397	6.7149e-06	0.00424474	4.5418	TAIR	AT4G16260	344	catalytic/ cation binding / hydrolase, hydrolyzing O-glycosyl compoundschr4:9200180-9201441 REVERSE	4e-80	339	45.1327	SWISSPROT	sp_P07979_GUB_NICPL	370	Lichenase OS=Nicotiana plumbaginifolia GN=GN1 PE=2 SV=3	4e-79	324	47.8395	NCBI	gb_ABK23947.1	344	unknown [Picea sitchensis]	1e-140	346	71.6763
isotig24270	5.49634	8.2139	5.9543	0.00102678	0.0455427	-0.315089	TAIR	AT2G30210	570	LAC3LAC3 (laccase 3); laccasechr2:12887735-12889827 REVERSE	4e-45	121	63.6364	SWISSPROT	sp_Q56YT0_LAC3_ARATH	570	Laccase-3 OS=Arabidopsis thaliana GN=LAC3 PE=2 SV=2	4e-44	121	63.6364	NCBI	gb_ACN40347.1	570	unknown [Picea sitchensis]	1e-52	116	78.4483
isotig22763	5.48486	10.9719	12.8309	1.44328e-05	0.00520761	3.89341	TAIR	AT5G05340	324	peroxidase, putativechr5:1579142-1580819 REVERSE	6e-78	198	70.202	SWISSPROT	sp_A7NY33_PER4_VITVI	321	Peroxidase 4 OS=Vitis vinifera GN=GSVIVT00023967001 PE=1 SV=1	2e-80	198	73.7374	NCBI	emb_CAL25300.1	310	properoxidase [Picea abies]	1e-104	199	93.4673
isotig10945	5.47924	8.29997	9.17631	9.77795e-05	0.0128575	2.10401	TAIR	AT1G14870	152	FUNCTIONS IN: molecular_function unknown; INVOLVED IN: response to oxidative stress; LOCATED IN: plasma membrane; EXPRESSED IN: callus; CONTAINS InterPro DOMAIN/s: EGF-type aspartate/asparagine hydroxylation conserved site (InterPro:IPR000152), Protein of unknown function Cys-rich (InterPro:IPR006461); BEST Arabidopsis thaliana protein match is: unknown protein (TAIR:AT5G35525.1); Has 492 Blast h…	1e-34	135	47.4074	SWISSPROT	sp_Q9LQU4_Y1487_ARATH	152	Uncharacterized protein At1g14870 OS=Arabidopsis thaliana GN=At1g14870 PE=1 SV=1	1e-33	135	47.4074	NCBI	ref_XP_002527777.1	191	conserved hypothetical protein [Ricinus communis] gb_EEF34587.1_ conserved hypothetical protein [Ricinus communis]	3e-44	175	52
isotig16913	5.46261	7.57086	16.5286	3.30674e-06	0.00381403	5.10033	TAIR	AT3G03480	454	CHATCHAT (acetyl CoA:(Z)-3-hexen-1-ol acetyltransferase); acetyl CoA:(Z)-3-hexen-1-ol acetyltransferasechr3:828400-829863 REVERSE	5e-88	444	42.5676	SWISSPROT	sp_Q94CD1_HHT1_ARATH	457	Omega-hydroxypalmitate O-feruloyl transferase OS=Arabidopsis thaliana GN=HHT1 PE=1 SV=1	2e-59	426	33.0986	NCBI	gb_ABR16595.1	448	unknown [Picea sitchensis]	1e-118	436	52.0642
isotig08198	5.43846	8.07374	6.46136	0.000668002	0.0364241	0.138796	TAIR	AT5G05390	565	LAC12LAC12 (laccase 12); laccasechr5:1594753-1597042 FORWARD	0	119	73.9496	SWISSPROT	sp_Q9FLB5_LAC12_ARATH	565	Laccase-12 OS=Arabidopsis thaliana GN=LAC12 PE=2 SV=1	0	119	73.9496	NCBI	gb_AAK37824.1_AF132120_1	576	laccase [Pinus taeda]	0	119	92.437
isotig19334	5.43508	7.00299	11.7918	2.34847e-05	0.00642821	3.45895	TAIR	AT5G13330	212	Rap2.6LRap2.6L (related to AP2 6L); DNA binding / transcription factorchr5:4272384-4274461 FORWARD	9e-22	74	64.8649	SWISSPROT	sp_Q9LYU3_EF113_ARATH	212	Ethylene-responsive transcription factor ERF113 OS=Arabidopsis thaliana GN=ERF113 PE=2 SV=1	1e-20	74	64.8649	NCBI	gb_ABK26999.1	429	unknown [Picea sitchensis]	1e-124	340	67.6471
isotig15237	5.43501	8.18399	10.7989	3.88713e-05	0.00829385	2.99323	TAIR	AT3G48520	506	CYP94B3CYP94B3; electron carrier/ heme binding / iron ion binding / monooxygenase/ oxygen bindingchr3:17975104-17976624 REVERSE	1e-131	529	45.9357	SWISSPROT	sp_O81117_C94A1_VICSA	514	Cytochrome P450 94A1 OS=Vicia sativa GN=CYP94A1 PE=2 SV=2	1e-121	537	42.6443	NCBI	gb_ADE75655.1	559	unknown [Picea sitchensis]	0	553	65.8228
isotig30274	5.42593	9.97509	7.92651	0.000220883	0.019934	1.28597	TAIR	AT3G17210	109	ATHS1, HS1HS1 (HEAT STABLE PROTEIN 1)chr3:5882318-5882896 FORWARD	5e-12	99	32.3232	SWISSPROT	sp_Q9LUV2_POP3_ARATH	109	Probable protein Pop3 OS=Arabidopsis thaliana GN=At3g17210 PE=1 SV=1	5e-11	99	32.3232	NCBI	gb_ABK21377.1	119	unknown [Picea sitchensis]	1e-41	119	74.7899
isotig31125	5.40954	9.87635	9.19077	9.69183e-05	0.0128575	2.11274	TAIR	AT1G47980	315	unknown proteinchr1:17691985-17693818 REVERSE	1e-101	263	68.0608	SWISSPROT	sp_P22242_DRPE_CRAPL	313	Desiccation-related protein PCC13-62 OS=Craterostigma plantagineum PE=2 SV=1	8e-90	265	59.6226	NCBI	ref_XP_002311374.1	313	predicted protein [Populus trichocarpa] gb_EEE88741.1_ predicted protein [Populus trichocarpa]	1e-106	277	66.426
isotig09566	5.40471	11.4488	15.2313	5.33069e-06	0.00406985	4.72843	TAIR	AT1G71695	358	peroxidase 12 (PER12) (P12) (PRXR6)chr1:26964359-26966557 FORWARD	3e-95	348	50.5747	SWISSPROT	sp_Q96520_PER12_ARATH	358	Peroxidase 12 OS=Arabidopsis thaliana GN=PER12 PE=1 SV=1	3e-94	348	50.5747	NCBI	gb_ADE76148.1	351	unknown [Picea sitchensis]	1e-172	351	86.0399
isotig38735	5.40142	9.09278	13.1633	1.24479e-05	0.00503781	4.02219	TAIR	AT5G09750	224	HEC3HEC3 (HECATE 3); DNA binding / transcription factorchr5:3026401-3027075 REVERSE	0.002	48	41.6667	SWISSPROT	sp_Q9LXD8_HEC3_ARATH	224	Transcription factor HEC3 OS=Arabidopsis thaliana GN=HEC3 PE=1 SV=1	0.019	48	41.6667	NCBI	gb_EAY90833.1	263	hypothetical protein OsI_12438 [Oryza sativa Indica Group]	0.0007	48	47.9167
isotig06083	5.39203	10.0418	10.7639	3.95995e-05	0.00838589	2.97578	TAIR	AT4G16260	344	catalytic/ cation binding / hydrolase, hydrolyzing O-glycosyl compoundschr4:9200180-9201441 REVERSE	9e-79	339	44.2478	SWISSPROT	sp_P07979_GUB_NICPL	370	Lichenase OS=Nicotiana plumbaginifolia GN=GN1 PE=2 SV=3	8e-78	324	46.9136	NCBI	gb_ABK23947.1	344	unknown [Picea sitchensis]	1e-140	346	72.2543
isotig02851	5.37718	9.43681	6.69322	0.000553589	0.0328402	0.3359	TAIR	AT1G80170	444	polygalacturonase, putative / pectinase, putativechr1:30153646-30155683 REVERSE	9e-95	418	41.3876	SWISSPROT	sp_P35336_PGLR_ACTDE	467	Polygalacturonase OS=Actinidia deliciosa PE=2 SV=1	6e-94	347	48.415	NCBI	gb_EAZ03180.1	393	hypothetical protein OsI_25333 [Oryza sativa Indica Group]	1e-102	370	48.1081
isotig11269	5.3495	8.82969	6.35473	0.00072959	0.037748	0.0459928	TAIR	AT3G10120	173	unknown proteinchr3:3130155-3130676 FORWARD	0.76	35	45.7143	SWISSPROT	sp_Q5BA96_ABNA_EMENI	322	Probable arabinan endo-1,5-alpha-L-arabinosidase A OS=Emericella nidulans GN=abnA PE=3 SV=2	6.3	42	45.2381	NCBI	gb_ABR18260.1	62	unknown [Picea sitchensis]	0.21	19	94.7368
isotig27597	5.34256	9.49555	7.00006	0.000435117	0.0295134	0.587266	TAIR	AT5G24090	302	acidic endochitinase (CHIB1)chr5:8143805-8145153 REVERSE	0.015	209	26.7943	SWISSPROT	sp_Q9SLP4_CHIT1_TULBA	314	Chitinase 1 OS=Tulipa bakeri PE=1 SV=1	1e-100	295	60.339	NCBI	gb_ABK23857.1	280	unknown [Picea sitchensis]	1e-122	271	77.1218
isotig14263	5.33649	9.74555	9.89345	6.396e-05	0.010129	2.51859	TAIR	AT3G29250	260	oxidoreductasechr3:11193767-11194840 REVERSE	3e-63	263	49.4297	SWISSPROT	sp_Q7FAE1_MOMAS_ORYSJ	274	Momilactone A synthase OS=Oryza sativa subsp. japonica GN=Os04g0179200 PE=2 SV=1	3e-63	266	51.1278	NCBI	gb_ACN40791.1	297	unknown [Picea sitchensis]	1e-140	297	86.1953
isotig34360	5.30764	7.12282	16.3804	3.48562e-06	0.00381403	5.06026	TAIR	AT1G08080	275	ATACA7, ACA7ACA7 (ALPHA CARBONIC ANHYDRASE 7); carbonate dehydratase/ zinc ion bindingchr1:2517022-2518546 REVERSE	5e-75	263	50.5703	SWISSPROT	sp_Q84UV8_NEC3_NICLS	274	Bifunctional monodehydroascorbate reductase and carbonic anhydrase nectarin-3 OS=Nicotiana langsdorffii x Nicotiana sanderae GN=NEC3 PE=1 SV=1	3e-63	264	45.4545	NCBI	gb_ABK22387.1	271	unknown [Picea sitchensis]	1e-119	268	77.2388
isotig08894	5.29424	7.16464	8.59746	0.000140796	0.0156831	1.74133	TAIR	AT1G75620	547	glyoxal oxidase-relatedchr1:28394951-28396594 REVERSE	1e-140	219	48.8584	SWISSPROT	sp_Q01745_GAOA_GIBZE	680	Galactose oxidase OS=Gibberella zeae GN=GAOA PE=1 SV=1	2e-09	220	27.7273	NCBI	ref_XP_002280559.1	553	PREDICTED: hypothetical protein [Vitis vinifera]	1e-155	219	51.1416
isotig23130	5.2901	8.61087	12.0763	2.04747e-05	0.00599661	3.58296	TAIR	AT2G06050	391	OPR3OPR3 (OPDA-REDUCTASE 3); 12-oxophytodienoate reductasechr2:2359240-2361971 REVERSE	8e-88	288	53.8194	SWISSPROT	sp_Q9FEW9_OPR3_SOLLC	396	12-oxophytodienoate reductase 3 OS=Solanum lycopersicum GN=OPR3 PE=1 SV=1	2e-88	288	55.2083	NCBI	ref_XP_001763684.1	388	predicted protein [Physcomitrella patens subsp. patens] gb_EDQ71574.1_ predicted protein [Physcomitrella patens subsp. patens]	7e-89	264	59.8485
isotig07458	5.28645	7.87658	13.9933	8.73158e-06	0.00447942	4.32429	TAIR	AT3G22240	72	unknown proteinchr3:7863788-7864675 REVERSE	2.4	15	66.6667	SWISSPROT	sp_P17137_XYNA_CLOSA	261	Endo-1,4-beta-xylanase OS=Clostridium saccharobutylicum GN=xynB PE=3 SV=1	2.9	27	44.4444	NCBI	gb_ABR17498.1	76	unknown [Picea sitchensis]	0.004	63	41.2698
isotig30988	5.2838	9.1248	7.60727	0.000276835	0.0227255	1.05489	TAIR	AT1G21310	431	ATEXT3, RSHATEXT3 (EXTENSIN 3); structural constituent of cell wallchr1:7453693-7454988 REVERSE	7e-05	248	23.3871	SWISSPROT	sp_O13849_CBPY_SCHPO	1002	Carboxypeptidase Y OS=Schizosaccharomyces pombe GN=cpy1 PE=1 SV=1	0.16	58	32.7586	NCBI	gb_AAD55979.1_AF159296_1	711	extensin-like protein [Solanum lycopersicum]	0.022	187	26.738
isotig22455	5.26547	9.47878	9.20259	9.62207e-05	0.0128379	2.11986	TAIR	AT5G05340	324	peroxidase, putativechr5:1579142-1580819 REVERSE	1e-106	298	62.7517	SWISSPROT	sp_A7NY33_PER4_VITVI	321	Peroxidase 4 OS=Vitis vinifera GN=GSVIVT00023967001 PE=1 SV=1	1e-112	317	62.4606	NCBI	gb_ABK25962.1	323	unknown [Picea sitchensis]	1e-154	323	83.9009
isotig46189	5.25295	8.96011	11.1008	3.3205e-05	0.00785362	3.1405	TAIR	AT4G22990	699	SPX (SYG1/Pho81/XPR1) domain-containing proteinchr4:12048240-12050984 REVERSE	7.6	27	44.4444								NCBI	ref_YP_003548168.1	444	anti-FecI sigma factor, FecR [Coraliomargarita akajimensis DSM 45221] gb_ADE53998.1_ anti-FecI sigma factor, FecR [Coraliomargarita akajimensis DSM 45221]	7.4	47	40.4255
isotig08900	5.25294	7.73183	6.15286	0.000864903	0.0412346	-0.133504	TAIR	AT1G75620	547	glyoxal oxidase-relatedchr1:28394951-28396594 REVERSE	1e-138	219	48.8584	SWISSPROT	sp_Q01745_GAOA_GIBZE	680	Galactose oxidase OS=Gibberella zeae GN=GAOA PE=1 SV=1	2e-09	220	27.7273	NCBI	ref_XP_002280559.1	553	PREDICTED: hypothetical protein [Vitis vinifera]	1e-155	219	51.1416
isotig36575	5.24409	7.89708	12.9737	1.35381e-05	0.0051366	3.94931	TAIR	AT1G56220	109	dormancy/auxin associated family proteinchr1:21043414-21044381 FORWARD	2e-10	102	41.1765	SWISSPROT	sp_Q05349_12KD_FRAAN	111	Auxin-repressed 12.5 kDa protein OS=Fragaria ananassa PE=2 SV=1	0.0008	148	27.7027	NCBI	gb_ABK21467.1	154	unknown [Picea sitchensis]	1e-59	153	78.4314
isotig37036	5.23231	8.79724	6.47212	0.00066213	0.0362124	0.148079	TAIR	AT2G01610	222	invertase/pectin methylesterase inhibitor family proteinchr2:274124-274792 REVERSE	4e-34	219	37.4429	SWISSPROT	sp_P17407_21KD_DAUCA	193	21 kDa protein OS=Daucus carota PE=2 SV=1	1e-30	194	42.7835	NCBI	gb_ABK21023.1	210	unknown [Picea sitchensis]	2e-73	211	71.564
isotig47636	5.22675	8.11793	6.19979	0.000831048	0.040146	-0.0913245	TAIR	AT3G19010	349	oxidoreductase, 2OG-Fe(II) oxygenase family proteinchr3:6556306-6557862 REVERSE	2e-38	311	32.1543	SWISSPROT	sp_Q96330_FLS1_ARATH	336	Flavonol synthase/flavanone 3-hydroxylase OS=Arabidopsis thaliana GN=FLS1 PE=1 SV=1	1e-33	306	32.0261	NCBI	ref_XP_002317983.1	317	predicted protein [Populus trichocarpa] gb_EEE96203.1_ predicted protein [Populus trichocarpa]	9e-61	319	38.8715
isotig02552	5.21782	10.6368	5.9804	0.00100364	0.0449649	-0.290924	TAIR	AT4G01925	399	DC1 domain-containing proteinchr4:833241-834634 REVERSE	4.6	44	34.0909	SWISSPROT	sp_Q04863_RELB_MOUSE	558	Transcription factor RelB OS=Mus musculus GN=Relb PE=1 SV=1	6.1	54	27.7778	NCBI	emb_CAN78649.1	358	hypothetical protein [Vitis vinifera]	2.4	111	27.027
isotig19036	5.21745	8.31618	16.5352	3.29902e-06	0.00381403	5.1021	TAIR	AT5G44680	353	methyladenine glycosylase family proteinchr5:18024461-18025893 REVERSE	3.8	37	35.1351	SWISSPROT	sp_P37219_ASR2_SOLLC	114	Abscisic stress-ripening protein 2 OS=Solanum lycopersicum GN=ASR2 PE=4 SV=1	2e-13	47	74.4681	NCBI	gb_ABK25662.1	114	unknown [Picea sitchensis]	1e-22	59	89.8305
isotig08196	5.17949	9.21165	6.7275	0.000538659	0.0322188	0.364513	TAIR	AT5G05390	565	LAC12LAC12 (laccase 12); laccasechr5:1594753-1597042 FORWARD	0	119	73.9496	SWISSPROT	sp_Q9FLB5_LAC12_ARATH	565	Laccase-12 OS=Arabidopsis thaliana GN=LAC12 PE=2 SV=1	0	119	73.9496	NCBI	gb_AAK37824.1_AF132120_1	576	laccase [Pinus taeda]	0	119	91.5966
isotig39559	5.17878	8.12535	7.95096	0.000217165	0.0198599	1.30327	TAIR	AT5G54510	612	GH3.6, DFL1DFL1 (DWARF IN LIGHT 1); indole-3-acetic acid amido synthetasechr5:22131321-22133564 REVERSE	2e-72	174	75.8621	SWISSPROT	sp_Q9LSQ4_GH36_ARATH	612	Indole-3-acetic acid-amido synthetase GH3.6 OS=Arabidopsis thaliana GN=GH3.6 PE=1 SV=1	2e-71	174	75.8621	NCBI	emb_CAJ14972.1	615	auxin-induced GH3 protein [Pinus pinaster]	4e-73	178	76.4045
isotig02409	5.17798	9.15282	9.39209	8.57965e-05	0.0120711	2.23262	TAIR	AT3G47810	190	MAG1MAG1 (MAIGO 1); hydrolase/ protein serine/threonine phosphatasechr3:17637256-17639017 REVERSE	0.002	20	70	SWISSPROT	sp_Q8IWN7_RP1L1_HUMAN	2480	Retinitis pigmentosa 1-like 1 protein OS=Homo sapiens GN=RP1L1 PE=1 SV=3	6	59	37.2881	NCBI	emb_CAM58516.1	173	putative proline-rich arabinogalactan protein 4 [Pinus pinaster]	2e-44	150	71.3333
isotig11954	5.14157	10.7091	6.98341	0.000440745	0.0297842	0.573891	TAIR	AT1G73260	215	trypsin and protease inhibitor family protein / Kunitz family proteinchr1:27547410-27548057 REVERSE	4e-14	174	33.908	SWISSPROT	sp_P83667_DRTI_DELRE	185	Kunitz-type serine protease inhibitor DrTI OS=Delonix regia PE=1 SV=1	3e-16	175	30.2857	NCBI	gb_ABR17296.1	211	unknown [Picea sitchensis]	1e-90	218	78.8991
isotig16189	5.13983	8.40779	9.17737	9.77157e-05	0.0128575	2.10465	TAIR	AT2G35980	227	YLS9, NHL10, ATNHL10YLS9 (YELLOW-LEAF-SPECIFIC GENE 9)chr2:15110635-15111318 FORWARD	8e-34	231	35.4978	SWISSPROT	sp_Q8VZ13_Y1816_ARATH	221	Uncharacterized protein At1g08160 OS=Arabidopsis thaliana GN=At1g08160 PE=2 SV=1	9e-12	197	26.3959	NCBI	dbj_BAD22533.1	229	harpin inducing protein 1-like 9 [Nicotiana tabacum]	3e-36	229	37.9913
isotig24007	5.13485	9.64718	7.49215	0.000300905	0.0235806	0.969142	TAIR	AT1G56220	137	dormancy/auxin associated family proteinchr1:21043414-21044469 FORWARD	4e-07	138	31.8841	SWISSPROT	sp_Q9Y6Q9_NCOA3_HUMAN	1424	Nuclear receptor coactivator 3 OS=Homo sapiens GN=NCOA3 PE=1 SV=1	0.24	54	37.037	NCBI	gb_ABK21467.1	154	unknown [Picea sitchensis]	7e-49	146	67.8082
isotig33646	5.13266	9.52859	10.1033	5.67844e-05	0.00958198	2.63321	TAIR	AT4G02380	97	SAG21, AtLEA5SAG21 (SENESCENCE-ASSOCIATED GENE 21)chr4:1046414-1046807 REVERSE	1e-05	108	31.4815	SWISSPROT	sp_P46522_LEA5D_GOSHI	105	Late embryogenesis abundant protein Lea5-D OS=Gossypium hirsutum GN=LEA5-D PE=2 SV=1	0.0002	73	38.3562	NCBI	gb_ABK24221.1	144	unknown [Picea sitchensis]	2e-46	12	75
isotig25712	5.13175	8.14152	10.6214	4.27273e-05	0.00874138	2.90413	TAIR	AT4G38710	452	glycine-rich proteinchr4:18078141-18080002 REVERSE	1.8	37	37.8378
isotig20962	5.08264	7.7361	13.4175	1.11422e-05	0.00501296	4.1176	TAIR	AT1G09560	219	GLP5GLP5 (GERMIN-LIKE PROTEIN 5); manganese ion binding / nutrient reservoirchr1:3093896-3094639 FORWARD	2e-60	210	56.1905	SWISSPROT	sp_Q942A8_GL13_ORYSJ	223	Germin-like protein 1-3 OS=Oryza sativa subsp. japonica GN=GER8 PE=2 SV=1	1e-59	201	59.204	NCBI	gb_AAV31746.1	169	germin-like protein 1 [Picea abies]	2e-64	167	76.6467
isotig35140	5.06482	7.62374	13.0419	1.31335e-05	0.00506095	3.97571	TAIR	AT1G55325	1921	FUNCTIONS IN: molecular_function unknown; INVOLVED IN: biological_process unknown; LOCATED IN: cellular_component unknown; EXPRESSED IN: 23 plant structures; EXPRESSED DURING: 13 growth stages; CONTAINS InterPro DOMAIN/s: TRAP240 (InterPro:IPR009401); Has 190 Blast hits to 182 proteins in 65 species: Archae - 0; Bacteria - 45; Metazoa - 113; Fungi - 3; Plants - 23; Viruses - 0; Other Eukaryotes -…	0.25	75	30.6667	SWISSPROT	sp_Q8MP30_Y7791_DICDI	233	Uncharacterized histidine-rich protein DDB_G0274557 OS=Dictyostelium discoideum GN=DDB_G0274557 PE=4 SV=1	4.7	31	35.4839	NCBI	gb_EAZ06948.1	128	hypothetical protein OsI_29190 [Oryza sativa Indica Group]	0.057	63	39.6825
isotig06091	5.06467	11.0534	10.0885	5.726e-05	0.00958198	2.6252	TAIR	AT4G16260	344	catalytic/ cation binding / hydrolase, hydrolyzing O-glycosyl compoundschr4:9200180-9201441 REVERSE	1e-73	341	42.2287	SWISSPROT	sp_P07979_GUB_NICPL	370	Lichenase OS=Nicotiana plumbaginifolia GN=GN1 PE=2 SV=3	2e-74	324	46.2963	NCBI	gb_ABK23947.1	344	unknown [Picea sitchensis]	1e-138	348	70.6897
isotig13283	5.05034	8.36498	7.59648	0.000278994	0.0227255	1.04691	TAIR	AT1G80160	167	lactoylglutathione lyase family protein / glyoxalase I family proteinchr1:30151101-30151930 FORWARD	3e-53	137	67.1533	SWISSPROT	sp_P52096_YAER_ECOLI	129	Uncharacterized protein yaeR OS=Escherichia coli (strain K12) GN=yaeR PE=4 SV=1	0.18	122	27.8689	NCBI	gb_ABR17137.1	204	unknown [Picea sitchensis]	5e-64	183	66.6667
isotig25471	5.04221	8.21876	10.5686	4.39571e-05	0.00889497	2.8773	TAIR	AT2G30230	177	unknown proteinchr2:12897156-12897689 FORWARD	3e-07	160	30	SWISSPROT	sp_Q5T2R2_DPS1_HUMAN	415	Decaprenyl-diphosphate synthase subunit 1 OS=Homo sapiens GN=PDSS1 PE=1 SV=1	1.5	25	52	NCBI	gb_ABK23417.1	235	unknown [Picea sitchensis]	3e-64	18	66.6667
isotig40356	5.0377	9.30778	10.1314	5.5898e-05	0.00955882	2.64831	TAIR	AT3G13790	584	ATCWINV1, ATBFRUCT1ATBFRUCT1; beta-fructofuranosidase/ hydrolase, hydrolyzing O-glycosyl compoundschr3:4533084-4535831 REVERSE	1e-179	587	53.833	SWISSPROT	sp_P26792_INV1_DAUCA	592	Beta-fructofuranosidase, insoluble isoenzyme 1 OS=Daucus carota GN=INV1 PE=1 SV=1	0	567	54.4974	NCBI	ref_XP_002279788.1	575	PREDICTED: hypothetical protein [Vitis vinifera]	0	554	59.2058
isotig20170	5.03601	10.9814	8.34073	0.000166655	0.0170626	1.57174	TAIR	AT1G14190	501	glucose-methanol-choline (GMC) oxidoreductase family proteinchr1:4852802-4854307 FORWARD	1e-126	503	47.9125	SWISSPROT	sp_Q9S746_HTH_ARATH	594	Protein HOTHEAD OS=Arabidopsis thaliana GN=HTH PE=1 SV=1	1e-118	538	44.9814	NCBI	gb_ABK25456.1	558	unknown [Picea sitchensis]	0	535	76.0748
isotig26875	5.02757	9.59474	16.0063	3.98975e-06	0.00381403	4.95642	TAIR	AT2G39980	482	transferase family proteinchr2:16688437-16689885 REVERSE	4e-90	482	41.2863	SWISSPROT	sp_Q9FF86_DCR_ARATH	484	BAHD acyltransferase DCR OS=Arabidopsis thaliana GN=DCR PE=2 SV=1	2e-64	447	36.4653	NCBI	gb_ABR18470.1	440	unknown [Picea sitchensis]	0	440	85.9091
isotig15534	5.02581	8.75335	6.94078	0.000455531	0.0301817	0.539526	TAIR	AT3G54420	273	ATEP3, ATCHITIV, CHIVATEP3; chitinasechr3:20145935-20147034 FORWARD	8e-63	106	56.6038	SWISSPROT	sp_Q7Y1Z0_CHI5_ORYSJ	288	Chitinase 5 OS=Oryza sativa subsp. japonica GN=Cht5 PE=2 SV=1	5e-63	104	60.5769	NCBI	gb_ABK21702.1	231	unknown [Picea sitchensis] gb_ACN40955.1_ unknown [Picea sitchensis]	6e-95	104	80.7692
isotig15386	5.02235	7.15611	16.326	3.55414e-06	0.00381403	5.0454	TAIR	AT4G13420	785	HAK5, ATHAK5HAK5 (HIGH AFFINITY K+ TRANSPORTER 5); potassium ion transmembrane transporter/ potassium:sodium symporterchr4:7797038-7802174 REVERSE	0	424	45.9906	SWISSPROT	sp_Q5JK32_HAK5_ORYSJ	781	Potassium transporter 5 OS=Oryza sativa subsp. japonica GN=HAK5 PE=2 SV=2	0	424	44.5755	NCBI	ref_XP_002297888.1	786	predicted protein [Populus trichocarpa] gb_EEE82693.1_ predicted protein [Populus trichocarpa]	0	427	46.1358
isotig12362	5.02087	9.00433	10.2151	5.33451e-05	0.00943722	2.6931	TAIR	AT5G48540	263	33 kDa secretory protein-relatedchr5:19669096-19669887 REVERSE	1e-06	58	41.3793	SWISSPROT	sp_Q9LV60_CRR55_ARATH	263	Cysteine-rich repeat secretory protein 55 OS=Arabidopsis thaliana GN=CRRSP55 PE=2 SV=1	2e-05	58	41.3793	NCBI	gb_ABR16490.1	384	unknown [Picea sitchensis]	0.003	113	29.2035
isotig27847	5.02065	9.05181	6.94019	0.000455741	0.0301817	0.539043	TAIR	AT3G21360	330	electron carrier/ oxidoreductasechr3:7522865-7524036 FORWARD	2e-67	314	44.2675	SWISSPROT	sp_Q9LIG0_Y3136_ARATH	330	Clavaminate synthase-like protein At3g21360 OS=Arabidopsis thaliana GN=At3g21360 PE=1 SV=1	2e-66	314	44.2675	NCBI	gb_ACN40106.1	235	unknown [Picea sitchensis]	1e-102	235	76.1702
isotig39608	5.01806	8.23468	6.27486	0.000779994	0.039196	-0.0244151	TAIR	AT4G10300	134	FUNCTIONS IN: molecular_function unknown; LOCATED IN: chloroplast; EXPRESSED IN: 22 plant structures; EXPRESSED DURING: 14 growth stages; CONTAINS InterPro DOMAIN/s: Cupin, RmlC-type (InterPro:IPR011051), Protein of unknown function DUF861, cupin-3 (InterPro:IPR008579), RmlC-like jelly roll fold (InterPro:IPR014710); BEST Arabidopsis thaliana protein match is: unknown protein (TAIR:AT3G04300.1); …	3e-31	94	62.766								NCBI	gb_ABR16851.1	110	unknown [Picea sitchensis]	1e-50	110	83.6364
isotig12355	5.0177	7.87982	6.79921	0.000508902	0.0313291	0.423927	TAIR	AT2G40610	253	ATEXPA8, EXP8, ATEXP8, ATHEXP ALPHA 1.11ATEXPA8 (ARABIDOPSIS THALIANA EXPANSIN A8)chr2:16949121-16950472 REVERSE	1e-53	122	78.6885	SWISSPROT	sp_Q40636_EXPA2_ORYSJ	251	Expansin-A2 OS=Oryza sativa subsp. japonica GN=EXPA2 PE=2 SV=2	6e-54	121	77.686	NCBI	gb_ABR16833.1	250	unknown [Picea sitchensis]	2e-62	120	95
isotig38057	5.01556	8.31758	9.01251	0.000108179	0.013419	2.00405	TAIR	AT1G30760	534	FAD-binding domain-containing proteinchr1:10918321-10920441 FORWARD	1e-64	290	42.7586	SWISSPROT	sp_Q9SVG4_RETOL_ARATH	570	Reticuline oxidase-like protein OS=Arabidopsis thaliana GN=At4g20830 PE=1 SV=2	2e-53	297	37.7104	NCBI	gb_ABC41951.1	529	FAD-linked oxidoreductase 2 [Glycine max]	2e-67	296	46.2838
isotig12364	5.00813	10.6087	7.4886	0.000301685	0.0235806	0.966478	TAIR	AT5G48540	263	33 kDa secretory protein-relatedchr5:19669096-19669887 REVERSE	7e-07	58	41.3793	SWISSPROT	sp_Q9LV60_CRR55_ARATH	263	Cysteine-rich repeat secretory protein 55 OS=Arabidopsis thaliana GN=CRRSP55 PE=2 SV=1	8e-06	58	41.3793	NCBI	gb_ABR16490.1	384	unknown [Picea sitchensis]	0.0007	138	28.9855
isotig20963	5.00561	7.15548	16.4277	3.4274e-06	0.00381403	5.0731	TAIR	AT1G09560	219	GLP5GLP5 (GERMIN-LIKE PROTEIN 5); manganese ion binding / nutrient reservoirchr1:3093896-3094639 FORWARD	2e-60	210	56.1905	SWISSPROT	sp_Q942A8_GL13_ORYSJ	223	Germin-like protein 1-3 OS=Oryza sativa subsp. japonica GN=GER8 PE=2 SV=1	1e-59	201	59.204	NCBI	gb_AAV31746.1	169	germin-like protein 1 [Picea abies]	2e-64	167	76.6467
isotig31654	4.99966	9.80453	9.86037	6.51845e-05	0.010234	2.50026	TAIR	AT1G32450	614	NRT1.5NRT1.5 (NITRATE TRANSPORTER 1.5); nitrate transmembrane transporter/ transporterchr1:11715337-11719807 REVERSE	5e-84	45	93.3333	SWISSPROT	sp_Q9LQL2_PTR14_ARATH	614	Nitrate transporter 1.5 OS=Arabidopsis thaliana GN=NRT1.5 PE=1 SV=2	6e-83	45	93.3333	NCBI	ref_XP_002320578.1	606	predicted protein [Populus trichocarpa] gb_EEE98893.1_ predicted protein [Populus trichocarpa]	7e-84	58	72.4138
isotig14261	4.99876	9.00915	11.4004	2.85069e-05	0.00716318	3.28168	TAIR	AT3G29250	260	oxidoreductasechr3:11193767-11194840 REVERSE	5e-54	138	46.3768	SWISSPROT	sp_Q7FAE1_MOMAS_ORYSJ	274	Momilactone A synthase OS=Oryza sativa subsp. japonica GN=Os04g0179200 PE=2 SV=1	5e-56	136	45.5882	NCBI	gb_ACN40791.1	297	unknown [Picea sitchensis]	1e-121	124	90.3226
contig25894	4.96984	7.30138	10.934	3.62069e-05	0.00804314	3.05978	TAIR	AT3G52450	435	PUB22PUB22 (PLANT U-BOX 22); ubiquitin-protein ligasechr3:19440943-19442250 REVERSE	1e-28	189	39.1534	SWISSPROT	sp_Q9SVC6_PUB22_ARATH	435	E3 ubiquitin-protein ligase PUB22 OS=Arabidopsis thaliana GN=PUB22 PE=1 SV=1	1e-27	189	39.1534	NCBI	gb_ABK25393.1	417	unknown [Picea sitchensis]	9e-40	154	54.5455
isotig28104	4.96447	7.00777	12.316	1.82825e-05	0.00582243	3.68441	TAIR	AT2G32300	261	UCC1UCC1 (UCLACYANIN 1); copper ion binding / electron carrierchr2:13722510-13723464 FORWARD	5e-25	105	45.7143	SWISSPROT	sp_Q41001_BCP_PEA	189	Blue copper protein OS=Pisum sativum PE=2 SV=1	7e-24	106	50	NCBI	gb_ABK26526.1	187	unknown [Picea sitchensis]	2e-34	110	60
isotig21255	4.95656	8.55369	7.9173	0.000222303	0.019993	1.27944	TAIR	AT1G59700	234	ATGSTU16ATGSTU16 (GLUTATHIONE S-TRANSFERASE TAU 16); glutathione transferasechr1:21936459-21937763 FORWARD	7e-41	107	37.3832	SWISSPROT	sp_Q06398_GSTU6_ORYSJ	236	Probable glutathione S-transferase GSTU6 OS=Oryza sativa subsp. japonica GN=GSTU6 PE=2 SV=2	1e-42	91	40.6593	NCBI	gb_ABK27093.1	239	unknown [Picea sitchensis]	2e-51	107	42.9907
isotig14262	4.95418	9.49994	10.34	4.97855e-05	0.00929943	2.75905	TAIR	AT3G29250	260	oxidoreductasechr3:11193767-11194840 REVERSE	4e-63	263	49.4297	SWISSPROT	sp_Q7FAE1_MOMAS_ORYSJ	274	Momilactone A synthase OS=Oryza sativa subsp. japonica GN=Os04g0179200 PE=2 SV=1	4e-63	266	51.1278	NCBI	gb_ACN40791.1	297	unknown [Picea sitchensis]	1e-133	278	87.7698
isotig29785	4.95056	8.15895	9.28613	9.14541e-05	0.012523	2.1699	TAIR	AT4G36040	161	DNAJ heat shock N-terminal domain-containing protein (J11)chr4:17049708-17050193 REVERSE	8e-16	108	40.7407	SWISSPROT	sp_Q9FYB5_DNJ11_ARATH	161	Chaperone protein dnaJ 11, chloroplastic OS=Arabidopsis thaliana GN=ATJ11 PE=1 SV=2	9e-15	108	40.7407	NCBI	gb_ACN40652.1	177	unknown [Picea sitchensis]	1e-61	178	66.2921
isotig37595	4.94833	9.66152	13.4388	1.10403e-05	0.00501296	4.12547	TAIR	AT5G21105	588	L-ascorbate oxidase/ copper ion binding / oxidoreductasechr5:7172727-7177409 FORWARD	5e-83	244	55.3279	SWISSPROT	sp_P14133_ASO_CUCSA	587	L-ascorbate oxidase OS=Cucumis sativus PE=1 SV=1	2e-87	242	60.3306	NCBI	gb_ABR16553.1	574	unknown [Picea sitchensis]	4e-99	242	69.4215
isotig40127	4.94215	8.29736	11.8698	2.26108e-05	0.00634564	3.49336	TAIR	AT5G49620	307	AtMYB78AtMYB78 (myb domain protein 78); DNA binding / transcription factorchr5:20137491-20139384 REVERSE	2e-54	136	67.6471	SWISSPROT	sp_P81396_MYB40_ANTMA	198	Myb-related protein 340 OS=Antirrhinum majus GN=MYB340 PE=2 SV=1	1e-46	133	66.9173	NCBI	gb_AAM43912.1_AF510112_1	333	MYB transcription factor [Craterostigma plantagineum] gb_AAC13876.1_ myb-related transcription factor Cpm10 [Craterostigma plantagineum]	7e-55	152	63.8158
isotig07497	4.92807	8.81525	9.1083	0.00010195	0.0130222	2.06275	TAIR	AT3G27720	493	ATARI14, ARI14zinc finger protein-relatedchr3:10271876-10273621 FORWARD	5.3	46	36.9565	SWISSPROT	sp_Q75DT8_EIF3A_ASHGO	921	Eukaryotic translation initiation factor 3 subunit A OS=Ashbya gossypii GN=TIF32 PE=3 SV=1	0.018	78	29.4872	NCBI	gb_ABR17498.1	76	unknown [Picea sitchensis]	0.0001	61	42.623
isotig31882	4.92242	7.66952	10.0776	5.76102e-05	0.00958198	2.61934	TAIR	AT1G13360	194	unknown proteinchr1:4577229-4577813 REVERSE	0.003	109	24.7706	SWISSPROT	sp_Q5ZXN7_SYP_LEGPH	569	Prolyl-tRNA synthetase OS=Legionella pneumophila subsp. pneumophila (strain Philadelphia 1 / ATCC 33152 / DSM 7513) GN=proS PE=3 SV=2	2.7	73	35.6164	NCBI	gb_ABK24414.1	217	unknown [Picea sitchensis]	1e-60	212	62.7358
isotig08887	4.92045	9.18662	7.11493	0.000398483	0.0277521	0.678689	TAIR	AT1G72060	81	serine-type endopeptidase inhibitorchr1:27118494-27118843 FORWARD	2e-06	75	36	SWISSPROT	sp_P83241_IP23_CAPAN	52	Proteinase inhibitor PSI-1.2 OS=Capsicum annuum PE=1 SV=1	1.8	57	35.0877	NCBI	ref_NP_001147554.1	78	type II proteinase inhibitor family protein [Zea mays] gb_ACG27908.1_ type II proteinase inhibitor family protein [Zea mays]	1e-08	87	42.5287
isotig14264	4.91849	9.32862	12.4698	1.70199e-05	0.00579376	3.74808	TAIR	AT3G29250	260	oxidoreductasechr3:11193767-11194840 REVERSE	1e-60	263	47.5285	SWISSPROT	sp_Q7FAE1_MOMAS_ORYSJ	274	Momilactone A synthase OS=Oryza sativa subsp. japonica GN=Os04g0179200 PE=2 SV=1	1e-59	256	49.2188	NCBI	gb_ACN40791.1	297	unknown [Picea sitchensis]	1e-151	297	92.2559
isotig16807	4.91847	9.0047	14.5803	6.87567e-06	0.00424474	4.52243	TAIR	AT4G32300	821	SD2-5SD2-5 (S-DOMAIN-2 5); carbohydrate binding / kinase/ protein kinasechr4:15599970-15602435 FORWARD	1e-104	667	36.7316	SWISSPROT	sp_Q8RWZ5_SD25_ARATH	821	G-type lectin S-receptor-like serine/threonine-protein kinase SD2-5 OS=Arabidopsis thaliana GN=SD25 PE=1 SV=1	1e-103	667	36.7316	NCBI	ref_XP_002436992.1	689	hypothetical protein SORBIDRAFT_10g014200 [Sorghum bicolor] gb_EER88359.1_ hypothetical protein SORBIDRAFT_10g014200 [Sorghum bicolor]	1e-108	711	35.3024
isotig15119	4.91395	9.54133	10.8223	3.83944e-05	0.00827502	3.00482	TAIR	AT4G02380	97	SAG21, AtLEA5SAG21 (SENESCENCE-ASSOCIATED GENE 21)chr4:1046414-1046807 REVERSE	7e-05	97	30.9278	SWISSPROT	sp_P32292_ARG2_VIGRR	99	Indole-3-acetic acid-induced protein ARG2 OS=Vigna radiata var. radiata GN=ARG2 PE=2 SV=1	1e-05	97	36.0825	NCBI	gb_ABK23388.1	110	unknown [Picea sitchensis]	2e-44	111	83.7838
isotig10417	4.9134	11.5064	15.0243	5.7735e-06	0.00413359	4.66441	TAIR	AT3G14310	592	ATPME3ATPME3; pectinesterasechr3:4772214-4775095 REVERSE	1e-138	533	48.7805	SWISSPROT	sp_P09607_PME21_SOLLC	550	Pectinesterase 2.1 OS=Solanum lycopersicum GN=PME2.1 PE=2 SV=2	1e-139	456	56.3596	NCBI	gb_ABK24761.1	557	unknown [Picea sitchensis]	0	559	77.8175
isotig30062	4.90769	9.46233	12.2234	1.90952e-05	0.00584682	3.64555	TAIR	AT5G52390	195	photoassimilate-responsive protein, putativechr5:21264281-21265173 REVERSE	7e-39	146	51.3699	SWISSPROT	sp_P0C9V4_50511_ASFP4	542	Protein MGF 505-11L OS=African swine fever virus (isolate Tick/South Africa/Pretoriuskop Pr4/1996) GN=Pret-162 PE=3 SV=1	8.8	133	23.3083	NCBI	gb_ABK21049.1	182	unknown [Picea sitchensis]	6e-72	168	80.3571
isotig19035	4.88682	8.64817	13.485	1.08227e-05	0.00501296	4.1425	TAIR	AT5G44680	353	methyladenine glycosylase family proteinchr5:18024461-18025893 REVERSE	3.8	37	35.1351	SWISSPROT	sp_P37219_ASR2_SOLLC	114	Abscisic stress-ripening protein 2 OS=Solanum lycopersicum GN=ASR2 PE=4 SV=1	2e-13	47	74.4681	NCBI	gb_ABK25662.1	114	unknown [Picea sitchensis]	1e-22	59	89.8305
isotig15535	4.87637	7.35956	6.28424	0.000773874	0.0390456	-0.016109	TAIR	AT3G54420	273	ATEP3, ATCHITIV, CHIVATEP3; chitinasechr3:20145935-20147034 FORWARD	8e-62	104	58.6538	SWISSPROT	sp_Q7Y1Z0_CHI5_ORYSJ	288	Chitinase 5 OS=Oryza sativa subsp. japonica GN=Cht5 PE=2 SV=1	3e-61	104	57.6923	NCBI	gb_ABK21702.1	231	unknown [Picea sitchensis] gb_ACN40955.1_ unknown [Picea sitchensis]	1e-93	104	77.8846
isotig09563	4.87211	11.7589	9.1868	9.7154e-05	0.0128575	2.11034	TAIR	AT1G71695	358	peroxidase 12 (PER12) (P12) (PRXR6)chr1:26964359-26966557 FORWARD	7e-97	348	51.1494	SWISSPROT	sp_Q96520_PER12_ARATH	358	Peroxidase 12 OS=Arabidopsis thaliana GN=PER12 PE=1 SV=1	8e-96	348	51.1494	NCBI	gb_ADE76148.1	351	unknown [Picea sitchensis]	1e-174	351	86.8946
isotig39079	4.86952	9.66078	8.79805	0.000123791	0.0143597	1.87002	TAIR	AT5G13930	395	CHS, TT4, ATCHSTT4 (TRANSPARENT TESTA 4); naringenin-chalcone synthasechr5:4488762-4490035 FORWARD	1e-135	132	76.5152	SWISSPROT	sp_O65872_CHSY_PINST	395	Chalcone synthase OS=Pinus strobus GN=CHS PE=2 SV=1	1e-156	133	88.7218	NCBI	emb_CAA05214.1	395	chalcone synthase-like protein [Pinus strobus]	1e-157	133	89.4737
isotig10418	4.85732	11.19	10.2466	5.24217e-05	0.00943722	2.7098	TAIR	AT3G14310	592	ATPME3ATPME3; pectinesterasechr3:4772214-4775095 REVERSE	1e-138	533	48.7805	SWISSPROT	sp_P09607_PME21_SOLLC	550	Pectinesterase 2.1 OS=Solanum lycopersicum GN=PME2.1 PE=2 SV=2	1e-139	456	56.3596	NCBI	gb_ABK24761.1	557	unknown [Picea sitchensis]	0	559	77.8175
isotig39801	4.85225	7.63431	10.3564	4.93381e-05	0.00929943	2.76765	TAIR	AT5G08240	258	unknown proteinchr5:2651382-2652336 REVERSE	0.013	105	30.4762	SWISSPROT	sp_Q616T6_RM45_CAEBR	361	Probable 39S ribosomal protein L45, mitochondrial OS=Caenorhabditis briggsae GN=CBG15146 PE=3 SV=1	1.2	38	42.1053	NCBI	gb_ABR16429.1	276	unknown [Picea sitchensis]	1e-22	114	55.2632
isotig13643	4.84527	8.86532	9.13704	0.000100163	0.0130072	2.08023	TAIR	AT1G08080	275	ATACA7, ACA7ACA7 (ALPHA CARBONIC ANHYDRASE 7); carbonate dehydratase/ zinc ion bindingchr1:2517022-2518546 REVERSE	3e-59	224	45.0893	SWISSPROT	sp_Q84UV8_NEC3_NICLS	274	Bifunctional monodehydroascorbate reductase and carbonic anhydrase nectarin-3 OS=Nicotiana langsdorffii x Nicotiana sanderae GN=NEC3 PE=1 SV=1	2e-50	221	44.7964	NCBI	gb_ABK22387.1	271	unknown [Picea sitchensis]	1e-110	266	72.9323
isotig06089	4.82466	9.81624	10.8588	3.76628e-05	0.00816566	3.02286	TAIR	AT4G16260	344	catalytic/ cation binding / hydrolase, hydrolyzing O-glycosyl compoundschr4:9200180-9201441 REVERSE	3e-72	341	42.8152	SWISSPROT	sp_P07979_GUB_NICPL	370	Lichenase OS=Nicotiana plumbaginifolia GN=GN1 PE=2 SV=3	4e-73	324	45.3704	NCBI	gb_ABK23947.1	344	unknown [Picea sitchensis]	1e-138	348	72.1264
isotig38123	4.8162	10.2284	7.23119	0.00036497	0.0263763	0.769788	TAIR	AT1G58170	185	disease resistance-responsive protein-related / dirigent protein-relatedchr1:21536188-21536745 FORWARD	1e-44	150	52.6667	SWISSPROT	sp_P13240_DR206_PEA	184	Disease resistance response protein 206 OS=Pisum sativum GN=PI206 PE=2 SV=2	1e-12	136	33.0882	NCBI	gb_ACN41081.1	191	unknown [Picea sitchensis]	1e-64	153	81.0458
isotig10689	4.81363	9.42338	13.5662	1.04524e-05	0.00500462	4.17222	TAIR	AT3G11180	400	oxidoreductase, 2OG-Fe(II) oxygenase family proteinchr3:3504249-3506688 FORWARD	1e-93	358	47.7654	SWISSPROT	sp_Q39224_SRG1_ARATH	358	Protein SRG1 OS=Arabidopsis thaliana GN=SRG1 PE=2 SV=1	3e-57	345	34.2029	NCBI	ref_XP_002264807.1	361	PREDICTED: hypothetical protein isoform 2 [Vitis vinifera]	4e-97	350	50.2857
isotig39260	4.80949	8.55348	6.28152	0.000775645	0.0390762	-0.0185191	TAIR	AT5G13870	293	EXGT-A4EXGT-A4 (ENDOXYLOGLUCAN TRANSFERASE A4); hydrolase, acting on glycosyl bonds / hydrolase, hydrolyzing O-glycosyl compounds / xyloglucan:xyloglucosyl transferasechr5:4475089-4476217 REVERSE	1e-123	267	74.9064	SWISSPROT	sp_Q39857_XTH_SOYBN	295	Probable xyloglucan endotransglucosylase/hydrolase (Fragment) OS=Glycine max GN=XTH PE=2 SV=1	1e-127	277	75.4513	NCBI	gb_ABK22987.1	297	unknown [Picea sitchensis]	1e-154	296	86.4865
isotig26268	4.80096	8.6321	9.01052	0.000108313	0.013419	2.00282	TAIR	AT4G03400	591	DFL2, GH3-10DFL2 (DWARF IN LIGHT 2)chr4:1497675-1499729 REVERSE	0.65	62	24.1935	SWISSPROT	sp_B8IZD9_HEM1_DESDA	430	Glutamyl-tRNA reductase OS=Desulfovibrio desulfuricans (strain ATCC 27774 / DSM 6949) GN=hemA PE=3 SV=1	7.4	111	24.3243	NCBI	ref_XP_002532981.1	247	conserved hypothetical protein [Ricinus communis] gb_EEF29405.1_ conserved hypothetical protein [Ricinus communis]	4e-22	230	30.4348
isotig19907	4.79395	7.44391	7.87844	0.000228409	0.0202916	1.25179	TAIR	AT5G07310	263	AP2 domain-containing transcription factor, putativechr5:2305684-2306660 FORWARD	6e-29	85	70.5882	SWISSPROT	sp_Q9LY29_EF115_ARATH	263	Ethylene-responsive transcription factor ERF115 OS=Arabidopsis thaliana GN=ERF115 PE=1 SV=1	7e-28	85	70.5882	NCBI	gb_ABK26999.1	429	unknown [Picea sitchensis]	2e-60	286	49.3007
isotig08892	4.77544	8.53875	6.63481	0.000580134	0.033393	0.286838	TAIR	AT1G72060	81	serine-type endopeptidase inhibitorchr1:27118494-27118843 FORWARD	1e-06	75	36	SWISSPROT	sp_P83241_IP23_CAPAN	52	Proteinase inhibitor PSI-1.2 OS=Capsicum annuum PE=1 SV=1	0.13	57	36.8421	NCBI	ref_XP_002455364.1	77	hypothetical protein SORBIDRAFT_03g009370 [Sorghum bicolor] gb_EES00484.1_ hypothetical protein SORBIDRAFT_03g009370 [Sorghum bicolor]	1e-09	88	43.1818
isotig08200	4.77189	8.40905	10.3022	5.08336e-05	0.00939879	2.73918	TAIR	AT5G05390	565	LAC12LAC12 (laccase 12); laccasechr5:1594753-1597042 FORWARD	0	119	73.1092	SWISSPROT	sp_Q9FLB5_LAC12_ARATH	565	Laccase-12 OS=Arabidopsis thaliana GN=LAC12 PE=2 SV=1	0	119	73.1092	NCBI	gb_AAK37824.1_AF132120_1	576	laccase [Pinus taeda]	0	119	91.5966
contig20679	4.77188	9.93109	13.3857	1.12966e-05	0.00501296	4.10581	TAIR	AT4G13420	785	HAK5, ATHAK5HAK5 (HIGH AFFINITY K+ TRANSPORTER 5); potassium ion transmembrane transporter/ potassium:sodium symporterchr4:7797038-7802174 REVERSE	8e-40	157	54.7771	SWISSPROT	sp_Q6VVA6_HAK1_ORYSJ	801	Potassium transporter 1 OS=Oryza sativa subsp. japonica GN=HAK1 PE=1 SV=2	1e-42	158	55.6962	NCBI	emb_CBI32229.3	728	unnamed protein product [Vitis vinifera]	1e-47	158	62.6582
isotig35093	4.77036	7.53557	12.3334	1.81345e-05	0.00582243	3.69166	TAIR	AT1G46912	312	F-box family protein-relatedchr1:17272691-17273629 FORWARD	1.4	29	48.2759								NCBI	ref_XP_386911.1	518	hypothetical protein FG06735.1 [Gibberella zeae PH-1]	4.1	41	41.4634
isotig31274	4.76923	8.49085	15.433	4.93703e-06	0.00406985	4.78949	TAIR	AT1G78820	455	curculin-like (mannose-binding) lectin family protein / PAN domain-containing proteinchr1:29634401-29635768 REVERSE	6e-54	311	36.9775	SWISSPROT	sp_Q39688_EP1G_DAUCA	389	Epidermis-specific secreted glycoprotein EP1 OS=Daucus carota GN=EP1 PE=1 SV=1	4e-37	10	80	NCBI	gb_ABR18243.1	422	unknown [Picea sitchensis]	1e-170	18	72.2222
isotig27574	4.76837	8.02808	6.60525	0.000594122	0.0337602	0.261862	TAIR	AT1G52880	320	NAM, ANAC018, ATNAM, NARS2NAM (NO APICAL MERISTEM); transcription factorchr1:19689285-19690430 REVERSE	2e-53	134	70.1493	SWISSPROT	sp_Q9ZNU2_NAC18_ARATH	320	NAC domain-containing protein 18 OS=Arabidopsis thaliana GN=NAC018 PE=2 SV=1	2e-52	134	70.1493	NCBI	gb_ADE76989.1	270	unknown [Picea sitchensis]	6e-77	232	65.0862
isotig38149	4.76602	10.5044	14.3893	7.42416e-06	0.00428956	4.45928	TAIR	AT5G05390	565	LAC12LAC12 (laccase 12); laccasechr5:1594753-1597042 FORWARD	0	539	64.3785	SWISSPROT	sp_Q9FLB5_LAC12_ARATH	565	Laccase-12 OS=Arabidopsis thaliana GN=LAC12 PE=2 SV=1	0	539	64.3785	NCBI	gb_ABR17539.1	573	unknown [Picea sitchensis]	0	535	83.9252
isotig12363	4.76581	11.495	16.059	3.9139e-06	0.00381403	4.97127	TAIR	AT5G48540	263	33 kDa secretory protein-relatedchr5:19669096-19669887 REVERSE	1e-06	58	41.3793	SWISSPROT	sp_Q9LV60_CRR55_ARATH	263	Cysteine-rich repeat secretory protein 55 OS=Arabidopsis thaliana GN=CRRSP55 PE=2 SV=1	1e-05	58	41.3793	NCBI	gb_ABR16490.1	384	unknown [Picea sitchensis]	0.002	113	29.2035
isotig39929	4.7431	10.0594	5.89934	0.00107754	0.0467798	-0.366247	TAIR	AT5G43830	251	unknown proteinchr5:17622593-17624239 REVERSE	3e-73	249	53.8153	SWISSPROT	sp_P24805_TSJT1_TOBAC	149	Stem-specific protein TSJT1 OS=Nicotiana tabacum GN=TSJT1 PE=2 SV=1	3e-27	148	41.8919	NCBI	gb_ABK22543.1	249	unknown [Picea sitchensis]	1e-125	249	90.7631
isotig43978	4.70921	8.12942	10.4696	4.63793e-05	0.00908236	2.82646	TAIR	AT1G30220	580	ATINT2, INT2INT2 (INOSITOL TRANSPORTER 2); carbohydrate transmembrane transporter/ sugar:hydrogen symporterchr1:10632957-10635439 REVERSE	1e-141	496	52.2177	SWISSPROT	sp_Q9C757_INT2_ARATH	580	Probable inositol transporter 2 OS=Arabidopsis thaliana GN=INT2 PE=2 SV=1	1e-140	496	52.2177	NCBI	ref_XP_002278732.1	577	PREDICTED: hypothetical protein isoform 1 [Vitis vinifera] emb_CBI30932.1_ unnamed protein product [Vitis vinifera]	1e-142	482	54.1494
isotig07460	4.70432	7.561	12.0801	2.04375e-05	0.00599661	3.5846	TAIR	AT3G27720	493	ATARI14, ARI14zinc finger protein-relatedchr3:10271876-10273621 FORWARD	5.3	46	36.9565	SWISSPROT	sp_Q75DT8_EIF3A_ASHGO	921	Eukaryotic translation initiation factor 3 subunit A OS=Ashbya gossypii GN=TIF32 PE=3 SV=1	0.023	84	29.7619	NCBI	gb_ABR17498.1	76	unknown [Picea sitchensis]	0.0001	61	42.623
isotig23398	4.69885	7.45097	9.83356	6.6197e-05	0.0103041	2.48534	TAIR	AT5G13330	212	Rap2.6LRap2.6L (related to AP2 6L); DNA binding / transcription factorchr5:4272384-4274461 FORWARD	6e-18	53	75.4717	SWISSPROT	sp_Q9LYU3_EF113_ARATH	212	Ethylene-responsive transcription factor ERF113 OS=Arabidopsis thaliana GN=ERF113 PE=2 SV=1	7e-17	53	75.4717	NCBI	gb_ABK26999.1	429	unknown [Picea sitchensis]	4.4	54	46.2963
isotig10946	4.69547	7.20898	6.92742	0.000460284	0.0302208	0.528708	TAIR	AT1G14870	152	FUNCTIONS IN: molecular_function unknown; INVOLVED IN: response to oxidative stress; LOCATED IN: plasma membrane; EXPRESSED IN: callus; CONTAINS InterPro DOMAIN/s: EGF-type aspartate/asparagine hydroxylation conserved site (InterPro:IPR000152), Protein of unknown function Cys-rich (InterPro:IPR006461); BEST Arabidopsis thaliana protein match is: unknown protein (TAIR:AT5G35525.1); Has 492 Blast h…	2e-32	112	52.6786	SWISSPROT	sp_Q9LQU4_Y1487_ARATH	152	Uncharacterized protein At1g14870 OS=Arabidopsis thaliana GN=At1g14870 PE=1 SV=1	3e-31	112	52.6786	NCBI	ref_XP_002527777.1	191	conserved hypothetical protein [Ricinus communis] gb_EEF34587.1_ conserved hypothetical protein [Ricinus communis]	5e-39	185	48.1081
isotig19037	4.68415	8.50282	14.1525	8.1761e-06	0.00431603	4.37924	TAIR	AT5G44680	353	methyladenine glycosylase family proteinchr5:18024461-18025893 REVERSE	3.8	37	35.1351	SWISSPROT	sp_P37219_ASR2_SOLLC	114	Abscisic stress-ripening protein 2 OS=Solanum lycopersicum GN=ASR2 PE=4 SV=1	2e-13	47	74.4681	NCBI	gb_ABK25662.1	114	unknown [Picea sitchensis]	1e-22	59	89.8305
isotig28302	4.68176	10.4547	14.1168	8.29683e-06	0.0043172	4.36701	TAIR	AT1G80160	167	lactoylglutathione lyase family protein / glyoxalase I family proteinchr1:30151101-30151930 FORWARD	4e-57	154	63.6364	SWISSPROT	sp_Q65KJ5_FOSB_BACLD	154	Metallothiol transferase fosB OS=Bacillus licheniformis (strain DSM 13 / ATCC 14580) GN=fosB PE=3 SV=1	6e-05	126	32.5397	NCBI	gb_ABR17137.1	204	unknown [Picea sitchensis]	1e-92	204	84.8039
isotig15236	4.67869	7.55333	13.887	9.12691e-06	0.00455395	4.28708	TAIR	AT3G48520	506	CYP94B3CYP94B3; electron carrier/ heme binding / iron ion binding / monooxygenase/ oxygen bindingchr3:17975104-17976624 REVERSE	1e-131	526	46.9582	SWISSPROT	sp_O81117_C94A1_VICSA	514	Cytochrome P450 94A1 OS=Vicia sativa GN=CYP94A1 PE=2 SV=2	1e-118	538	42.0074	NCBI	gb_ADE75655.1	559	unknown [Picea sitchensis]	0	548	66.0584
isotig12359	4.66981	12.0663	9.73515	7.00723e-05	0.010724	2.43018	TAIR	AT5G48540	263	33 kDa secretory protein-relatedchr5:19669096-19669887 REVERSE	7e-07	58	41.3793	SWISSPROT	sp_Q9LV60_CRR55_ARATH	263	Cysteine-rich repeat secretory protein 55 OS=Arabidopsis thaliana GN=CRRSP55 PE=2 SV=1	8e-06	58	41.3793	NCBI	gb_ABR16490.1	384	unknown [Picea sitchensis]	0.0006	113	30.0885
isotig24368	4.65272	8.63253	8.32193	0.000168755	0.0170626	1.5591	TAIR	AT5G26690	114	heavy-metal-associated domain-containing proteinchr5:9310905-9311411 FORWARD	2e-07	56	37.5	SWISSPROT	sp_Q60048_CADA2_LISMO	711	Probable cadmium-transporting ATPase OS=Listeria monocytogenes GN=cadA PE=1 SV=1	0.45	49	38.7755	NCBI	gb_ACN41046.1	249	unknown [Picea sitchensis]	8e-19	12	66.6667
isotig07450	4.64467	7.00963	9.96914	6.12574e-05	0.00991661	2.56026	TAIR	AT4G14350	548	protein kinase family proteinchr4:8256353-8259934 REVERSE	6.1	52	26.9231	SWISSPROT	sp_P18839_LECS_RANJA	111	Sialic acid-binding lectin OS=Rana japonica PE=1 SV=3	3.3	28	42.8571	NCBI	gb_ABR17498.1	76	unknown [Picea sitchensis]	0.003	63	41.2698
isotig15408	4.64245	10.0835	6.79679	0.000509877	0.0313291	0.421927	TAIR	AT1G30760	534	FAD-binding domain-containing proteinchr1:10918321-10920441 FORWARD	1e-107	499	40.8818	SWISSPROT	sp_P93479_RETO_PAPSO	535	Reticuline oxidase OS=Papaver somniferum GN=BBE1 PE=3 SV=1	1e-106	496	39.9194	NCBI	ref_XP_002264336.1	540	PREDICTED: hypothetical protein [Vitis vinifera]	1e-127	500	47.8
isotig10690	4.63505	9.76748	13.1967	1.22664e-05	0.00503781	4.03489	TAIR	AT3G11180	400	oxidoreductase, 2OG-Fe(II) oxygenase family proteinchr3:3504249-3506688 FORWARD	3e-93	358	47.486	SWISSPROT	sp_Q39224_SRG1_ARATH	358	Protein SRG1 OS=Arabidopsis thaliana GN=SRG1 PE=2 SV=1	1e-57	345	34.4928	NCBI	ref_XP_002264807.1	361	PREDICTED: hypothetical protein isoform 2 [Vitis vinifera]	3e-97	350	50.5714
isotig44733	4.63462	8.59284	6.71414	0.000544424	0.0325084	0.353373	TAIR	AT2G26490	465	transducin family protein / WD-40 repeat family proteinchr2:11268035-11269432 FORWARD	1e-10	245	25.3061	SWISSPROT	sp_Q8YRI1_YY46_NOSS1	1526	Uncharacterized WD repeat-containing protein alr3466 OS=Nostoc sp. (strain PCC 7120 / UTEX 2576) GN=alr3466 PE=4 SV=1	0.53	40	30	NCBI	ref_XP_002510317.1	470	F-box and wd40 domain protein, putative [Ricinus communis] gb_EEF52504.1_ F-box and wd40 domain protein, putative [Ricinus communis]	2e-68	266	53.0075
isotig07464	4.63395	7.77485	11.028	3.44781e-05	0.00799892	3.10546	TAIR	AT2G25170	1384	PKL, GYM, CHD3, CHR6, SSL2PKL (PICKLE); ATPase/ DNA binding / DNA helicasechr2:10714411-10723763 FORWARD	9.1	36	33.3333	SWISSPROT	sp_P17137_XYNA_CLOSA	261	Endo-1,4-beta-xylanase OS=Clostridium saccharobutylicum GN=xynB PE=3 SV=1	2.9	27	44.4444	NCBI	gb_ABR17498.1	76	unknown [Picea sitchensis]	0.004	63	41.2698
isotig02418	4.61919	9.92028	9.38037	8.64019e-05	0.0120711	2.22573	TAIR	AT3G47810	190	MAG1MAG1 (MAIGO 1); hydrolase/ protein serine/threonine phosphatasechr3:17637256-17639017 REVERSE	0.002	20	70	SWISSPROT	sp_Q8IWN7_RP1L1_HUMAN	2480	Retinitis pigmentosa 1-like 1 protein OS=Homo sapiens GN=RP1L1 PE=1 SV=3	6.2	59	37.2881	NCBI	emb_CAM58516.1	173	putative proline-rich arabinogalactan protein 4 [Pinus pinaster]	6e-42	146	69.863
isotig13096	4.59211	7.48336	12.8297	1.44402e-05	0.00520761	3.89297	TAIR	AT5G42650	518	AOS, CYP74A, DDE2AOS (ALLENE OXIDE SYNTHASE); allene oxide synthase/ hydro-lyase/ oxygen bindingchr5:17097803-17099359 REVERSE	1e-127	468	49.359	SWISSPROT	sp_P48417_CP74_LINUS	536	Allene oxide synthase, chloroplastic OS=Linum usitatissimum GN=CYP74A PE=1 SV=1	1e-132	469	50.7463	NCBI	gb_ABR16111.1	475	unknown [Picea sitchensis]	0	475	87.1579
isotig13281	4.58421	8.79626	11.04	3.42647e-05	0.00799892	3.11125	TAIR	AT1G80160	167	lactoylglutathione lyase family protein / glyoxalase I family proteinchr1:30151101-30151930 FORWARD	6e-54	138	68.1159	SWISSPROT	sp_Q09751_LGUL_SCHPO	302	Lactoylglutathione lyase OS=Schizosaccharomyces pombe GN=glo1 PE=1 SV=1	0.12	176	21.5909	NCBI	gb_ABR17137.1	204	unknown [Picea sitchensis]	9e-65	184	66.3043
isotig24300	4.58392	7.88623	8.41913	0.000158216	0.0164184	1.62412	TAIR	AT5G56300	387	GAMT2GAMT2 (GIBBERELLIC ACID METHYLTRANSFERASE 2); S-adenosylmethionine-dependent methyltransferase/ gibberellin carboxyl-O-methyltransferasechr5:22799571-22801484 FORWARD	1e-116	383	53.2637	SWISSPROT	sp_Q9SBK6_JMT_BRARP	392	Jasmonate O-methyltransferase OS=Brassica rapa subsp. pekinensis GN=JMT PE=1 SV=1	2e-45	399	32.0802	NCBI	emb_CBI16576.1	405	unnamed protein product [Vitis vinifera]	1e-145	384	66.9271
isotig10696	4.5837	6.83514	14.3025	7.69006e-06	0.00428956	4.43017	TAIR	AT3G11180	400	oxidoreductase, 2OG-Fe(II) oxygenase family proteinchr3:3504249-3506688 FORWARD	3e-93	358	47.486	SWISSPROT	sp_Q39224_SRG1_ARATH	358	Protein SRG1 OS=Arabidopsis thaliana GN=SRG1 PE=2 SV=1	1e-57	345	34.4928	NCBI	ref_XP_002264807.1	361	PREDICTED: hypothetical protein isoform 2 [Vitis vinifera]	3e-97	350	50.5714
isotig44344	4.5791	9.97292	12.4415	1.72439e-05	0.00581565	3.73647	TAIR	AT5G13220	197	JAZ10, TIFY9, JAS1JAZ10 (JASMONATE-ZIM-DOMAIN PROTEIN 10)chr5:4219001-4220502 FORWARD	1e-06	133	31.5789	SWISSPROT	sp_Q93ZM9_TIF9_ARATH	197	Protein TIFY 9 OS=Arabidopsis thaliana GN=TIFY9 PE=1 SV=1	1e-05	133	31.5789	NCBI	gb_ABK26702.1	279	unknown [Picea sitchensis]	1e-97	279	70.6093
isotig29656	4.56331	7.17834	9.37854	8.64969e-05	0.0120711	2.22465	TAIR	AT5G08370	396	AtAGAL2AtAGAL2 (Arabidopsis thaliana ALPHA-GALACTOSIDASE 2); alpha-galactosidase/ catalytic/ hydrolase, hydrolyzing O-glycosyl compoundschr5:2691116-2693441 REVERSE	1e-159	372	69.6237	SWISSPROT	sp_Q42656_AGAL_COFAR	378	Alpha-galactosidase OS=Coffea arabica PE=1 SV=1	1e-161	364	71.7033	NCBI	gb_ABK24922.1	396	unknown [Picea sitchensis]	0	396	86.6162
isotig29963	4.56105	7.12199	12.5647	1.62911e-05	0.00565132	3.78684	TAIR	AT4G28940	348	catalyticchr4:14274414-14276920 FORWARD	1e-108	335	56.4179	SWISSPROT	sp_Q07469_BSPA_POPDE	312	Bark storage protein A OS=Populus deltoides GN=BSPA PE=2 SV=1	2e-35	275	33.8182	NCBI	gb_ABR16427.1	346	unknown [Picea sitchensis]	1e-176	346	88.1503
isotig07487	4.55671	7.9415	9.67906	7.23987e-05	0.0108129	2.39845	TAIR	AT5G40340	1008	PWWP domain-containing proteinchr5:16131654-16134680 REVERSE	0.21	48	33.3333	SWISSPROT	sp_Q75DT8_EIF3A_ASHGO	921	Eukaryotic translation initiation factor 3 subunit A OS=Ashbya gossypii GN=TIF32 PE=3 SV=1	0.04	78	28.2051	NCBI	gb_ABR17498.1	76	unknown [Picea sitchensis]	0.003	62	41.9355
isotig07456	4.54855	6.93638	8.85266	0.000119581	0.0141877	1.90449	TAIR	AT3G22240	72	unknown proteinchr3:7863788-7864675 REVERSE	2.7	15	66.6667	SWISSPROT	sp_P18839_LECS_RANJA	111	Sialic acid-binding lectin OS=Rana japonica PE=1 SV=3	4.4	28	42.8571	NCBI	gb_ABR17498.1	76	unknown [Picea sitchensis]	0.004	63	41.2698
isotig07454	4.54452	7.18748	8.55657	0.000144586	0.0158616	1.71469	TAIR	AT3G22240	72	unknown proteinchr3:7863788-7864675 REVERSE	2.1	15	66.6667	SWISSPROT	sp_P18839_LECS_RANJA	111	Sialic acid-binding lectin OS=Rana japonica PE=1 SV=3	3.3	28	42.8571	NCBI	gb_ABR17498.1	76	unknown [Picea sitchensis]	0.003	63	41.2698
isotig28131	4.54279	10.3978	7.63268	0.000271825	0.0227135	1.07365	TAIR	AT2G40370	580	LAC5LAC5 (laccase 5); laccasechr2:16858192-16860593 REVERSE	1e-133	395	58.481	SWISSPROT	sp_Q941X2_LAC3_ORYSJ	567	Laccase-3 OS=Oryza sativa subsp. japonica GN=LAC3 PE=2 SV=1	1e-137	384	61.7188	NCBI	gb_ACN40347.1	570	unknown [Picea sitchensis]	1e-172	378	74.0741
isotig09191	4.53649	8.47311	7.18061	0.000379134	0.02688	0.730333	TAIR	AT1G53420	953	serine/threonine protein kinase-relatedchr1:19926626-19931494 REVERSE	1	202	22.2772	SWISSPROT	sp_Q5B5X8_EXGA_EMENI	405	Probable glucan 1,3-beta-glucosidase A OS=Emericella nidulans GN=exgA PE=3 SV=2	0.011	29	62.069	NCBI	gb_ABR16246.1	511	unknown [Picea sitchensis]	6e-72	197	68.5279
isotig15674	4.53626	10.9093	7.37675	0.000327488	0.0249028	0.881846	TAIR	AT3G54420	273	ATEP3, ATCHITIV, CHIVATEP3; chitinasechr3:20145935-20147034 FORWARD	3e-72	124	50.8065	SWISSPROT	sp_Q7Y1Z0_CHI5_ORYSJ	288	Chitinase 5 OS=Oryza sativa subsp. japonica GN=Cht5 PE=2 SV=1	6e-78	135	45.9259	NCBI	gb_ACP43363.1	276	class IV chitinase [Pseudotsuga menziesii]	1e-112	128	77.3438
isotig23787	4.53483	7.43075	7.29621	0.000347648	0.0257372	0.820116	TAIR	AT4G34900	1353	ATXDH2, XDH2XDH2 (XXANTHINE DEHYDROGENASE 2); FAD binding / catalytic/ electron carrier/ iron ion binding / iron-sulfur cluster binding / metal ion binding / oxidoreductase/ xanthine dehydrogenasechr4:16625688-16631306 REVERSE	8.4	47	38.2979	SWISSPROT	sp_Q9Z1C8_RPGF3_RAT	926	Rap guanine nucleotide exchange factor 3 OS=Rattus norvegicus GN=Rapgef3 PE=2 SV=2	0.84	83	26.506	NCBI	gb_DAA29869.1	923	Rap guanine nucleotide exchange factor 3 [Bos taurus]	2.3	98	26.5306
isotig27450	4.52694	9.66413	6.0601	0.000936582	0.043347	-0.217703	TAIR	AT4G39700	158	heavy-metal-associated domain-containing protein / copper chaperone (CCH)-relatedchr4:18424265-18424906 FORWARD	6e-51	160	61.875	SWISSPROT	sp_Q6BZU2_CCS1_YARLI	234	Superoxide dismutase 1 copper chaperone OS=Yarrowia lipolytica GN=CCS1 PE=3 SV=1	0.006	61	31.1475	NCBI	gb_ABK23213.1	150	unknown [Picea sitchensis]	4e-69	150	84.6667
isotig28526	4.51933	11.3439	6.92909	0.000459689	0.0302208	0.530057	TAIR	AT4G16260	344	catalytic/ cation binding / hydrolase, hydrolyzing O-glycosyl compoundschr4:9200180-9201441 REVERSE	2e-82	331	46.5257	SWISSPROT	sp_P07979_GUB_NICPL	370	Lichenase OS=Nicotiana plumbaginifolia GN=GN1 PE=2 SV=3	2e-81	340	48.2353	NCBI	gb_ABK23947.1	344	unknown [Picea sitchensis]	1e-152	342	78.9474
isotig44149	4.50141	10.9755	6.65062	0.000572807	0.0333289	0.300158	TAIR	AT4G19810	379	glycosyl hydrolase family 18 proteinchr4:10764151-10765753 REVERSE	2e-90	364	48.9011	SWISSPROT	sp_Q13231_CHIT1_HUMAN	466	Chitotriosidase-1 OS=Homo sapiens GN=CHIT1 PE=1 SV=1	2e-40	327	32.4159	NCBI	dbj_BAD98525.1	387	chitinase A [Cycas revoluta]	2e-96	375	50.4
isotig06141	4.48034	10.4128	7.85622	0.000231987	0.0204598	1.23592	TAIR	AT2G31750	456	UGT74D1UGT74D1 (UDP-glucosyl transferase 74D1); UDP-glycosyltransferase/ abscisic acid glucosyltransferase/ transferase, transferring glycosyl groups / transferase, transferring hexosyl groupschr2:13497312-13499870 FORWARD	2e-85	22	72.7273	SWISSPROT	sp_P0C7P7_Y1567_ARATH	453	Uncharacterized UDP-glucosyltransferase At1g05670 OS=Arabidopsis thaliana GN=At1g05670 PE=2 SV=1	7e-85	25	64	NCBI	gb_ABR16264.1	490	unknown [Picea sitchensis]	0	38	68.4211
isotig08778	4.47915	8.18157	6.69072	0.000554697	0.0328525	0.333805	TAIR	AT1G80820	332	CCR2, ATCCR2CCR2 (CINNAMOYL COA REDUCTASE); cinnamoyl-CoA reductasechr1:30370646-30372460 FORWARD	1e-117	312	65.3846	SWISSPROT	sp_P51108_DFRA_MAIZE	357	Dihydroflavonol-4-reductase OS=Zea mays GN=A1 PE=3 SV=1	1e-52	323	39.9381	NCBI	ref_XP_002299260.1	342	cinnamoyl CoA reductase [Populus trichocarpa] gb_EEE84065.1_ cinnamoyl CoA reductase [Populus trichocarpa]	1e-119	314	65.9236
isotig41684	4.47904	7.12512	14.6756	6.61986e-06	0.00424474	4.55345	TAIR	AT5G52390	195	photoassimilate-responsive protein, putativechr5:21264281-21265173 REVERSE	9e-36	138	50.7246	SWISSPROT	sp_Q74EE6_Y1016_GEOSL	546	Uncharacterized transporter GSU1016 OS=Geobacter sulfurreducens GN=GSU1016 PE=3 SV=1	8.1	88	26.1364	NCBI	gb_ABK27044.1	190	unknown [Picea sitchensis]	3e-69	162	82.716
isotig18965	4.46379	9.91904	11.9147	2.21255e-05	0.00631892	3.51301	TAIR	AT1G64160	182	disease resistance-responsive family protein / dirigent family proteinchr1:23814063-23814611 FORWARD	3e-30	91	61.5385	SWISSPROT	sp_P13240_DR206_PEA	184	Disease resistance response protein 206 OS=Pisum sativum GN=PI206 PE=2 SV=2	3e-34	96	69.7917	NCBI	gb_ABD52124.1	195	dirigent protein pDIR13 [Picea engelmannii x Picea glauca]	0.025	95	32.6316
isotig13143	4.46258	8.77323	15.4379	4.92785e-06	0.00406985	4.79096	TAIR	AT5G52390	195	photoassimilate-responsive protein, putativechr5:21264281-21265173 REVERSE	5e-41	164	48.1707	SWISSPROT	sp_B3QSP0_ILVC_CHLT3	338	Ketol-acid reductoisomerase OS=Chloroherpeton thalassium (strain ATCC 35110 / GB-78) GN=ilvC PE=3 SV=1	0.55	62	33.871	NCBI	gb_ABK21049.1	182	unknown [Picea sitchensis]	4e-76	171	82.4561
isotig11268	4.45532	8.64147	10.094	5.70822e-05	0.00958198	2.62819	TAIR	AT3G10120	173	unknown proteinchr3:3130155-3130676 FORWARD	0.76	35	45.7143	SWISSPROT	sp_Q5BA96_ABNA_EMENI	322	Probable arabinan endo-1,5-alpha-L-arabinosidase A OS=Emericella nidulans GN=abnA PE=3 SV=2	6.3	42	45.2381	NCBI	gb_ABR18260.1	62	unknown [Picea sitchensis]	0.21	19	94.7368
isotig12781	4.45304	8.93945	8.74501	0.000128045	0.0147592	1.83631	TAIR	AT1G76690	374	OPR2, ATOPR2OPR2chr1:28778976-28780355 FORWARD	1e-94	264	63.6364	SWISSPROT	sp_Q9XG54_OPR1_SOLLC	376	12-oxophytodienoate reductase 1 OS=Solanum lycopersicum GN=OPR1 PE=1 SV=1	5e-98	260	63.0769	NCBI	gb_ABK23778.1	376	unknown [Picea sitchensis]	1e-129	260	87.6923
isotig07446	4.4507	7.19383	9.93404	6.2494e-05	0.00998369	2.54098	TAIR	AT2G25170	1384	PKL, GYM, CHD3, CHR6, SSL2PKL (PICKLE); ATPase/ DNA binding / DNA helicasechr2:10714411-10723763 FORWARD	9.1	36	33.3333	SWISSPROT	sp_P17137_XYNA_CLOSA	261	Endo-1,4-beta-xylanase OS=Clostridium saccharobutylicum GN=xynB PE=3 SV=1	2.9	27	44.4444	NCBI	gb_ABR17498.1	76	unknown [Picea sitchensis]	0.004	63	41.2698
isotig13075	4.45028	9.1088	11.5335	2.66709e-05	0.006939	3.34284	TAIR	AT4G31940	524	CYP82C4CYP82C4; electron carrier/ heme binding / iron ion binding / monooxygenase/ oxygen bindingchr4:15452040-15453966 FORWARD	2e-98	518	40.9266	SWISSPROT	sp_Q9SBQ9_F3PH_PETHY	512	Flavonoid 3'-monooxygenase OS=Petunia hybrida GN=CYP75B2 PE=2 SV=1	1e-95	517	37.5242	NCBI	gb_ABR16435.1	528	unknown [Picea sitchensis]	0	529	67.4858
isotig18842	4.45013	9.12526	14.679	6.61103e-06	0.00424474	4.55454	TAIR	AT5G51780	174	basix helix-loop-helix (bHLH) family proteinchr5:21034879-21036446 FORWARD	5e-07	172	25.5814	SWISSPROT	sp_Q9FLI1_BH036_ARATH	174	Transcription factor bHLH36 OS=Arabidopsis thaliana GN=BHLH36 PE=2 SV=1	6e-06	172	25.5814	NCBI	gb_ABK25313.1	167	unknown [Picea sitchensis]	4e-50	167	63.4731
isotig13652	4.44372	11.2577	8.35744	0.000164813	0.0170061	1.58295	TAIR	AT4G16260	344	catalytic/ cation binding / hydrolase, hydrolyzing O-glycosyl compoundschr4:9200180-9201441 REVERSE	1e-79	331	45.3172	SWISSPROT	sp_P52408_E13B_PRUPE	350	Glucan endo-1,3-beta-glucosidase, basic isoform OS=Prunus persica GN=GNS1 PE=3 SV=1	1e-80	317	47.6341	NCBI	gb_ABK23947.1	344	unknown [Picea sitchensis]	1e-150	345	77.971
isotig10885	4.4387	8.01146	6.30494	0.00076056	0.0386908	0.00218866	TAIR	AT3G54420	273	ATEP3, ATCHITIV, CHIVATEP3; chitinasechr3:20145935-20147034 FORWARD	3e-53	207	50.7246	SWISSPROT	sp_Q7Y1Z0_CHI5_ORYSJ	288	Chitinase 5 OS=Oryza sativa subsp. japonica GN=Cht5 PE=2 SV=1	2e-53	207	50.7246	NCBI	gb_ABK21702.1	231	unknown [Picea sitchensis] gb_ACN40955.1_ unknown [Picea sitchensis]	1e-106	231	80.0866
isotig25994	4.43134	8.05594	10.2254	5.30418e-05	0.00943722	2.69856	TAIR	AT1G06280	206	LBD2LBD2 (LOB DOMAIN-CONTAINING PROTEIN 2)chr1:1920327-1920947 REVERSE	0.12	19	57.8947	SWISSPROT	sp_Q9LNB9_LBD2_ARATH	206	LOB domain-containing protein 2 OS=Arabidopsis thaliana GN=LBD2 PE=2 SV=2	1.3	19	57.8947	NCBI	gb_ABR17919.1	167	unknown [Picea sitchensis]	3.6	19	63.1579
isotig09740	4.42332	12.2961	8.97036	0.000111059	0.0135783	1.97799	TAIR	AT4G16260	344	catalytic/ cation binding / hydrolase, hydrolyzing O-glycosyl compoundschr4:9200180-9201441 REVERSE	8e-80	322	46.5839	SWISSPROT	sp_P23433_E13D_TOBAC	351	Glucan endo-1,3-beta-glucosidase OS=Nicotiana tabacum GN=SP41B PE=1 SV=1	3e-83	338	45.858	NCBI	gb_ABK23947.1	344	unknown [Picea sitchensis]	1e-112	321	64.7975
isotig27449	4.41685	10.2487	6.09287	0.000910513	0.0426828	-0.187836	TAIR	AT4G39700	158	heavy-metal-associated domain-containing protein / copper chaperone (CCH)-relatedchr4:18424265-18424906 FORWARD	6e-51	160	61.875	SWISSPROT	sp_Q6BZU2_CCS1_YARLI	234	Superoxide dismutase 1 copper chaperone OS=Yarrowia lipolytica GN=CCS1 PE=3 SV=1	0.006	61	31.1475	NCBI	gb_ABK23213.1	150	unknown [Picea sitchensis]	4e-69	150	84.6667
isotig35258	4.41595	8.07154	6.81507	0.00050258	0.031193	0.436986	TAIR	AT1G14430	849	glyoxal oxidase-relatedchr1:4934359-4937021 FORWARD	1e-145	524	49.6183	SWISSPROT	sp_Q01745_GAOA_GIBZE	680	Galactose oxidase OS=Gibberella zeae GN=GAOA PE=1 SV=1	4e-19	447	25.9508	NCBI	ref_XP_002276473.1	572	PREDICTED: hypothetical protein [Vitis vinifera]	1e-155	542	53.5055
isotig19956	4.41073	7.50487	11.7135	2.44008e-05	0.00653512	3.42414	TAIR	AT3G22400	886	LOX5LOX5; electron carrier/ iron ion binding / lipoxygenase/ metal ion binding / oxidoreductase, acting on single donors with incorporation of molecular oxygen, incorporation of two atoms of oxygenchr3:7927011-7931167 FORWARD	0	859	48.0792	SWISSPROT	sp_P38415_LOXA_SOLLC	860	Lipoxygenase A OS=Solanum lycopersicum GN=LOX1.1 PE=2 SV=1	0	854	49.7658	NCBI	gb_ABR16535.1	930	unknown [Picea sitchensis]	0	851	76.9683
isotig36574	4.41023	8.05401	11.4622	2.76365e-05	0.00703938	3.3102	TAIR	AT5G20900	187	JAZ12, TIFY3BJAZ12 (JASMONATE-ZIM-DOMAIN PROTEIN 12)chr5:7090883-7092201 FORWARD	8e-11	120	35	SWISSPROT	sp_Q9C5K8_TIF3B_ARATH	187	Protein TIFY 3B OS=Arabidopsis thaliana GN=TIFY3B PE=1 SV=1	9e-10	120	35	NCBI	gb_ABR18272.1	260	unknown [Picea sitchensis]	1e-48	297	46.8013
isotig18911	4.40454	9.77853	8.1904	0.000184334	0.0179045	1.4698	TAIR	AT4G18425	213	unknown proteinchr4:10181421-10182062 REVERSE	3e-20	43	37.2093	SWISSPROT	sp_Q9BXN2_CLC7A_HUMAN	247	C-type lectin domain family 7 member A OS=Homo sapiens GN=CLEC7A PE=1 SV=1	0.43	47	31.9149	NCBI	gb_ABR18305.1	189	unknown [Picea sitchensis]	8e-53	43	79.0698
isotig06138	4.40403	10.197	7.97159	0.000214085	0.0197036	1.31782	TAIR	AT1G05680	453	UDP-glucoronosyl/UDP-glucosyl transferase family proteinchr1:1703196-1704639 REVERSE	6e-91	453	38.1898	SWISSPROT	sp_P0C7P7_Y1567_ARATH	453	Uncharacterized UDP-glucosyltransferase At1g05670 OS=Arabidopsis thaliana GN=At1g05670 PE=2 SV=1	9e-92	453	38.6313	NCBI	gb_ABR16264.1	490	unknown [Picea sitchensis]	0	479	73.2777
isotig17450	4.40197	9.24381	7.86374	0.000230769	0.0204018	1.2413	TAIR	AT2G32300	261	UCC1UCC1 (UCLACYANIN 1); copper ion binding / electron carrierchr2:13722510-13723464 FORWARD	1e-24	100	47	SWISSPROT	sp_Q41001_BCP_PEA	189	Blue copper protein OS=Pisum sativum PE=2 SV=1	1e-24	106	50.9434	NCBI	gb_ABK26526.1	187	unknown [Picea sitchensis]	1e-35	111	60.3604
isotig16187	4.40005	7.19364	10.922	3.64353e-05	0.00804314	3.0539	TAIR	AT5G06320	231	NHL3NHL3chr5:1931016-1931711 REVERSE	9e-35	230	37.8261	SWISSPROT	sp_Q8VZ13_Y1816_ARATH	221	Uncharacterized protein At1g08160 OS=Arabidopsis thaliana GN=At1g08160 PE=2 SV=1	8e-12	183	26.2295	NCBI	ref_XP_002280591.1	226	PREDICTED: hypothetical protein [Vitis vinifera] emb_CAN62999.1_ hypothetical protein [Vitis vinifera]	3e-35	231	36.7965
isotig46869	4.39692	9.51478	5.87176	0.00110409	0.047705	-0.392074	TAIR	AT2G20750	271	ATEXPB1, EXPB1, ATHEXP BETA 1.5ATEXPB1 (ARABIDOPSIS THALIANA EXPANSIN B1)chr2:8941185-8942430 FORWARD	3e-35	104	56.7308	SWISSPROT	sp_Q9SKU2_EXPB1_ARATH	271	Expansin-B1 OS=Arabidopsis thaliana GN=EXPB1 PE=2 SV=1	3e-34	104	56.7308	NCBI	emb_CBI28767.1	259	unnamed protein product [Vitis vinifera]	3e-35	105	57.1429
isotig17049	4.38751	7.50606	6.02903	0.000962093	0.0438908	-0.246149	TAIR	AT4G33300	816	ADR1-L1ADR1-L1 (ADR1-like 1); ATP binding / protein bindingchr4:16051162-16054005 REVERSE	3e-42	225	42.2222	SWISSPROT	sp_Q9SZA7_DRL29_ARATH	832	Probable disease resistance protein At4g33300 OS=Arabidopsis thaliana GN=At4g33300 PE=2 SV=2	3e-41	225	42.2222	NCBI	gb_AAY78890.1	777	CC-NBS-LRR resistance-like protein [Pinus lambertiana]	3e-50	230	46.087
isotig15168	4.3856	8.44147	7.3452	0.000335222	0.0251237	0.857741	TAIR	AT5G49660	966	leucine-rich repeat transmembrane protein kinase, putativechr5:20161401-20164534 REVERSE	1e-15	158	33.5443	SWISSPROT	sp_Q9LJM4_IKU2_ARATH	991	Receptor-like protein kinase HAIKU2 OS=Arabidopsis thaliana GN=IKU2 PE=1 SV=1	5.1	132	27.2727	NCBI	ref_XP_002283600.1	893	PREDICTED: hypothetical protein [Vitis vinifera]	3e-25	236	31.7797
contig44794	4.37986	12.2865	14.4331	7.29382e-06	0.00428956	4.47389	TAIR	AT1G03230	434	extracellular dermal glycoprotein, putative / EDGP, putativechr1:790110-791414 FORWARD	4e-05	47	40.4255	SWISSPROT	sp_P13917_7SB1_SOYBN	427	Basic 7S globulin OS=Glycine max GN=BG PE=1 SV=2	0.0008	114	29.8246	NCBI	gb_ABR17052.1	422	unknown [Picea sitchensis]	2e-05	45	57.7778
isotig09739	4.37652	7.83677	9.60705	7.55177e-05	0.0111653	2.35738	TAIR	AT4G16260	344	catalytic/ cation binding / hydrolase, hydrolyzing O-glycosyl compoundschr4:9200180-9201441 REVERSE	1e-80	322	46.8944	SWISSPROT	sp_P23433_E13D_TOBAC	351	Glucan endo-1,3-beta-glucosidase OS=Nicotiana tabacum GN=SP41B PE=1 SV=1	2e-82	338	45.2663	NCBI	gb_ABK23947.1	344	unknown [Picea sitchensis]	1e-114	321	65.4206
isotig14546	4.36879	10.7729	7.55411	0.000287663	0.0228943	1.01546	TAIR	AT1G08250	413	ADT6ADT6 (arogenate dehydratase 6); arogenate dehydratase/ prephenate dehydratasechr1:2588994-2590235 REVERSE	2e-65	311	47.2669	SWISSPROT	sp_Q9SGD6_AROD6_ARATH	413	Arogenate dehydratase/prephenate dehydratase 6, chloroplastic OS=Arabidopsis thaliana GN=ADT6 PE=1 SV=1	2e-64	311	47.2669	NCBI	gb_ABK24320.1	401	unknown [Picea sitchensis]	1e-159	403	73.4491
isotig12353	4.36414	10.0236	10.0479	5.85857e-05	0.00965577	2.6032	TAIR	AT2G40610	253	ATEXPA8, EXP8, ATEXP8, ATHEXP ALPHA 1.11ATEXPA8 (ARABIDOPSIS THALIANA EXPANSIN A8)chr2:16949121-16950472 REVERSE	1e-116	256	74.6094	SWISSPROT	sp_O22874_EXPA8_ARATH	253	Expansin-A8 OS=Arabidopsis thaliana GN=EXPA8 PE=2 SV=1	1e-114	256	74.6094	NCBI	gb_ABR16833.1	250	unknown [Picea sitchensis]	1e-136	249	89.5582
isotig06035	4.36249	8.90823	9.67122	7.27309e-05	0.0108129	2.39399	TAIR	AT5G38910	222	germin-like protein, putativechr5:15578811-15579584 FORWARD	8e-25	214	35.0467	SWISSPROT	sp_Q9FMB0_GL19_ARATH	222	Putative germin-like protein subfamily 1 member 9 OS=Arabidopsis thaliana GN=At5g38910 PE=2 SV=1	9e-24	214	35.0467	NCBI	emb_CBI33611.3	289	unnamed protein product [Vitis vinifera]	5e-25	228	35.0877
isotig10695	4.3592	7.99472	14.2958	7.7111e-06	0.00428956	4.4279	TAIR	AT3G11180	400	oxidoreductase, 2OG-Fe(II) oxygenase family proteinchr3:3504249-3506688 FORWARD	1e-93	358	47.7654	SWISSPROT	sp_Q39224_SRG1_ARATH	358	Protein SRG1 OS=Arabidopsis thaliana GN=SRG1 PE=2 SV=1	3e-57	345	34.2029	NCBI	ref_XP_002264807.1	361	PREDICTED: hypothetical protein isoform 2 [Vitis vinifera]	4e-97	350	50.2857
isotig37517	4.34039	7.68558	10.1576	5.50845e-05	0.00949984	2.66237	TAIR	AT1G19180	187	TIFY10AJAZ1 (JASMONATE-ZIM-DOMAIN PROTEIN 1); protein bindingchr1:6622708-6623271 FORWARD	3e-11	189	33.3333	SWISSPROT	sp_Q9LMA8_TI10A_ARATH	253	Protein TIFY 10A OS=Arabidopsis thaliana GN=TIFY10A PE=1 SV=1	4e-10	189	33.3333	NCBI	gb_ABK26593.1	286	unknown [Picea sitchensis]	1e-83	276	64.8551
isotig12360	4.34024	8.79284	7.25264	0.000359149	0.0261633	0.786435	TAIR	AT5G48540	263	33 kDa secretory protein-relatedchr5:19669096-19669887 REVERSE	6e-07	58	41.3793	SWISSPROT	sp_Q9LV60_CRR55_ARATH	263	Cysteine-rich repeat secretory protein 55 OS=Arabidopsis thaliana GN=CRRSP55 PE=2 SV=1	7e-06	58	41.3793	NCBI	gb_ABR16490.1	384	unknown [Picea sitchensis]	7e-05	141	29.078
isotig17253	4.33674	7.0275	13.7387	9.71384e-06	0.0047329	4.23446	TAIR	AT4G31200	650	SWAP (Suppressor-of-White-APricot)/surp domain-containing proteinchr4:15162323-15164568 REVERSE	7e-86	302	55.6291	SWISSPROT	sp_Q8CGZ0_CHERP_MOUSE	936	Calcium homeostasis endoplasmic reticulum protein OS=Mus musculus GN=Cherp PE=1 SV=1	0.003	161	27.9503	NCBI	ref_XP_002270418.1	693	PREDICTED: hypothetical protein isoform 1 [Vitis vinifera]	1e-103	337	61.4243
isotig41785	4.33176	10.5758	10.0281	5.92444e-05	0.00969796	2.59245	TAIR	AT1G77810	384	galactosyltransferase family proteinchr1:29260899-29263001 REVERSE	1e-157	398	66.5829	SWISSPROT	sp_Q6NQB7_B3GT7_ARATH	393	Beta-1,3-galactosyltransferase 7 OS=Arabidopsis thaliana GN=B3GALT7 PE=2 SV=1	1e-152	407	65.3563	NCBI	ref_XP_002269415.1	397	PREDICTED: hypothetical protein [Vitis vinifera] emb_CBI21654.3_ unnamed protein product [Vitis vinifera]	1e-165	401	70.0748
isotig12361	4.32734	12.2422	10.4884	4.5907e-05	0.00908236	2.83618	TAIR	AT5G48540	263	33 kDa secretory protein-relatedchr5:19669096-19669887 REVERSE	5e-07	58	41.3793	SWISSPROT	sp_Q9LV60_CRR55_ARATH	263	Cysteine-rich repeat secretory protein 55 OS=Arabidopsis thaliana GN=CRRSP55 PE=2 SV=1	6e-06	58	41.3793	NCBI	gb_ABR16490.1	384	unknown [Picea sitchensis]	6e-05	141	29.078
isotig28144	4.30872	10.826	9.267	9.25212e-05	0.012555	2.15849	TAIR	AT1G71695	358	peroxidase 12 (PER12) (P12) (PRXR6)chr1:26964359-26966557 FORWARD	2e-88	341	49.5601	SWISSPROT	sp_Q96520_PER12_ARATH	358	Peroxidase 12 OS=Arabidopsis thaliana GN=PER12 PE=1 SV=1	2e-87	341	49.5601	NCBI	gb_ABK24192.1	389	unknown [Picea sitchensis]	1e-140	372	66.3978
isotig14926	4.30868	7.00137	14.3437	7.56247e-06	0.00428956	4.44402	TAIR	AT3G08770	113	LTP6LTP6; lipid bindingchr3:2664349-2664784 REVERSE	0.0007	91	28.5714	SWISSPROT	sp_Q9LDB4_NLTP6_ARATH	113	Non-specific lipid-transfer protein 6 OS=Arabidopsis thaliana GN=LTP6 PE=1 SV=1	0.007	91	28.5714	NCBI	gb_ABK25657.1	141	unknown [Picea sitchensis]	5e-51	141	75.8865
isotig23374	4.30524	6.96831	10.1796	5.44096e-05	0.00943722	2.67418	TAIR	AT1G49770	308	RGE1, ZOURGE1 (RETARDED GROWTH OF EMBRYO 1); DNA binding / transcription factorchr1:18424578-18426531 FORWARD	1e-05	59	33.8983	SWISSPROT	sp_Q9FXA3_BH095_ARATH	308	Transcription factor bHLH95 OS=Arabidopsis thaliana GN=BHLH95 PE=2 SV=2	0.0001	59	33.8983	NCBI	gb_ABK25719.1	228	unknown [Picea sitchensis]	8e-96	212	82.5472
isotig15634	4.30319	11.2117	8.78916	0.000124493	0.0143953	1.86439	TAIR	AT5G48540	263	33 kDa secretory protein-relatedchr5:19669096-19669887 REVERSE	0.013	59	33.8983	SWISSPROT	sp_Q9LV60_CRR55_ARATH	263	Cysteine-rich repeat secretory protein 55 OS=Arabidopsis thaliana GN=CRRSP55 PE=2 SV=1	0.15	59	33.8983	NCBI	gb_ABK23851.1	268	unknown [Picea sitchensis]	0.001	87	29.8851
isotig07474	4.2927	11.1979	11.2067	3.14488e-05	0.00753612	3.19095	TAIR	AT5G40340	1008	PWWP domain-containing proteinchr5:16131654-16134680 REVERSE	0.16	48	33.3333	SWISSPROT	sp_Q75DT8_EIF3A_ASHGO	921	Eukaryotic translation initiation factor 3 subunit A OS=Ashbya gossypii GN=TIF32 PE=3 SV=1	0.028	78	28.2051	NCBI	gb_ABR17498.1	76	unknown [Picea sitchensis]	0.002	62	41.9355
isotig06137	4.29161	10.3556	8.23681	0.000178654	0.0176829	1.50148	TAIR	AT4G15480	490	UGT84A1UGT84A1; UDP-glycosyltransferase/ sinapate 1-glucosyltransferase/ transferase, transferring glycosyl groupschr4:8849000-8850472 REVERSE	5e-90	456	39.693	SWISSPROT	sp_P0C7P7_Y1567_ARATH	453	Uncharacterized UDP-glucosyltransferase At1g05670 OS=Arabidopsis thaliana GN=At1g05670 PE=2 SV=1	8e-90	453	38.4106	NCBI	gb_ABR16264.1	490	unknown [Picea sitchensis]	0	479	72.0251
isotig09561	4.29005	11.102	11.0579	3.3949e-05	0.0079778	3.11987	TAIR	AT1G71695	358	peroxidase 12 (PER12) (P12) (PRXR6)chr1:26964359-26966557 FORWARD	1e-94	346	50.8671	SWISSPROT	sp_Q96520_PER12_ARATH	358	Peroxidase 12 OS=Arabidopsis thaliana GN=PER12 PE=1 SV=1	1e-93	346	50.8671	NCBI	gb_ADE76148.1	351	unknown [Picea sitchensis]	1e-173	351	86.6097
isotig12356	4.28979	10.6879	9.20775	9.59185e-05	0.0128379	2.12296	TAIR	AT2G40610	253	ATEXPA8, EXP8, ATEXP8, ATHEXP ALPHA 1.11ATEXPA8 (ARABIDOPSIS THALIANA EXPANSIN A8)chr2:16949121-16950472 REVERSE	1e-114	256	74.2188	SWISSPROT	sp_O22874_EXPA8_ARATH	253	Expansin-A8 OS=Arabidopsis thaliana GN=EXPA8 PE=2 SV=1	1e-113	256	74.2188	NCBI	gb_ABR16833.1	250	unknown [Picea sitchensis]	1e-135	249	89.5582
isotig08628	4.27446	8.31123	9.25124	9.34109e-05	0.012555	2.14906	TAIR	AT2G26100	371	galactosyltransferase family proteinchr2:11116212-11118129 REVERSE	1e-114	331	62.2356	SWISSPROT	sp_Q66GS2_B3GTC_ARATH	371	Probable beta-1,3-galactosyltransferase 12 OS=Arabidopsis thaliana GN=B3GALT12 PE=2 SV=1	1e-113	331	62.2356	NCBI	ref_XP_002308559.1	364	predicted protein [Populus trichocarpa] gb_EEE92082.1_ predicted protein [Populus trichocarpa]	1e-118	331	64.3505
isotig20552	4.26613	8.85538	7.9815	0.000212623	0.0196563	1.3248	TAIR	AT2G15220	225	secretory protein, putativechr2:6608689-6609366 FORWARD	1e-60	205	52.1951	SWISSPROT	sp_B2G5L7_HTPX_LACRJ	298	Protease HtpX homolog OS=Lactobacillus reuteri (strain JCM 1112) GN=htpX PE=3 SV=1	0.31	137	23.3577	NCBI	dbj_BAA81904.1	242	NtPRp27 [Nicotiana tabacum]	2e-70	203	60.0985
isotig07486	4.26202	7.19574	6.74683	0.000530447	0.0320415	0.380582	TAIR	AT5G40340	1008	PWWP domain-containing proteinchr5:16131654-16134680 REVERSE	0.11	48	35.4167	SWISSPROT	sp_Q75DT8_EIF3A_ASHGO	921	Eukaryotic translation initiation factor 3 subunit A OS=Ashbya gossypii GN=TIF32 PE=3 SV=1	0.007	89	28.0899	NCBI	gb_ABR17498.1	76	unknown [Picea sitchensis]	0.003	62	41.9355
isotig28243	4.26158	7.96602	12.6699	1.55248e-05	0.00554387	3.82936	TAIR	AT2G40470	224	LBD15LBD15 (LOB DOMAIN-CONTAINING PROTEIN 15)chr2:16902430-16903546 REVERSE	8e-51	125	76.8	SWISSPROT	sp_Q8L5T5_LBD15_ARATH	224	LOB domain-containing protein 15 OS=Arabidopsis thaliana GN=LBD15 PE=2 SV=2	9e-50	125	76.8	NCBI	ref_XP_002279029.1	224	PREDICTED: hypothetical protein [Vitis vinifera] emb_CBI25392.1_ unnamed protein product [Vitis vinifera]	3e-50	138	73.1884
isotig07491	4.26083	8.90831	15.0179	5.78775e-06	0.00413359	4.66243	TAIR	AT3G27720	493	ATARI14, ARI14zinc finger protein-relatedchr3:10271876-10273621 FORWARD	5.3	46	36.9565	SWISSPROT	sp_Q75DT8_EIF3A_ASHGO	921	Eukaryotic translation initiation factor 3 subunit A OS=Ashbya gossypii GN=TIF32 PE=3 SV=1	0.068	78	28.2051	NCBI	gb_ABR17498.1	76	unknown [Picea sitchensis]	0.0001	61	42.623
isotig07471	4.25991	7.46098	7.88752	0.000226965	0.0202423	1.25826	TAIR	AT3G27720	493	ATARI14, ARI14zinc finger protein-relatedchr3:10271876-10273621 FORWARD	6	46	36.9565	SWISSPROT	sp_Q75DT8_EIF3A_ASHGO	921	Eukaryotic translation initiation factor 3 subunit A OS=Ashbya gossypii GN=TIF32 PE=3 SV=1	0.012	89	28.0899	NCBI	gb_ABR17498.1	76	unknown [Picea sitchensis]	0.0001	61	42.623
isotig22011	4.25205	7.7612	8.31879	0.000169108	0.0170626	1.55699	TAIR	AT2G43070	540	protease-associated (PA) domain-containing proteinchr2:17911233-17914776 REVERSE	1.4	33	33.3333	SWISSPROT	sp_Q9BZI1_IRX2_HUMAN	471	Iroquois-class homeodomain protein IRX-2 OS=Homo sapiens GN=IRX2 PE=2 SV=2	1.1	46	34.7826
contig30910	4.24122	10.424	6.24778	0.000797984	0.0395825	-0.0484697	TAIR	AT3G57520	773	AtSIP2AtSIP2 (Arabidopsis thaliana seed imbibition 2); hydrolase, hydrolyzing O-glycosyl compoundschr3:21288982-21292694 REVERSE	1e-43	170	48.2353	SWISSPROT	sp_Q94A08_RFS2_ARATH	773	Probable galactinol--sucrose galactosyltransferase 2 OS=Arabidopsis thaliana GN=RFS2 PE=2 SV=2	1e-42	170	48.2353	NCBI	emb_CBI28243.1	422	unnamed protein product [Vitis vinifera]	6e-44	171	53.8012
isotig07447	4.23169	6.65349	6.83293	0.000495568	0.0310074	0.451659	TAIR	AT3G22240	72	unknown proteinchr3:7863788-7864675 REVERSE	2.7	15	66.6667	SWISSPROT	sp_Q7SFC8_ROK1_NEUCR	781	ATP-dependent RNA helicase rok-1 OS=Neurospora crassa GN=rok-1 PE=3 SV=1	4.4	48	31.25	NCBI	gb_ABR17498.1	76	unknown [Picea sitchensis]	0.004	63	41.2698
isotig18843	4.22989	10.3375	9.09184	0.000102991	0.0130708	2.05271	TAIR	AT1G73830	261	BEE3BEE3 (BR ENHANCED EXPRESSION 3); DNA binding / transcription factorchr1:27760027-27761346 FORWARD	0.87	63	31.746	SWISSPROT	sp_Q54BF0_FHKA_DICDI	593	Probable serine/threonine-protein kinase fhkA OS=Dictyostelium discoideum GN=fhkA PE=3 SV=1	7.4	74	29.7297	NCBI	ref_XP_809961.1	916	trans-sialidase [Trypanosoma cruzi strain CL Brener] gb_EAN88110.1_ trans-sialidase, putative [Trypanosoma cruzi]	1.3	144	25.6944
isotig13098	4.21115	7.79833	11.2809	3.0282e-05	0.0074758	3.22594	TAIR	AT5G42650	518	AOS, CYP74A, DDE2AOS (ALLENE OXIDE SYNTHASE); allene oxide synthase/ hydro-lyase/ oxygen bindingchr5:17097803-17099359 REVERSE	1e-128	472	49.3644	SWISSPROT	sp_P48417_CP74_LINUS	536	Allene oxide synthase, chloroplastic OS=Linum usitatissimum GN=CYP74A PE=1 SV=1	1e-132	469	50.7463	NCBI	gb_ABR16111.1	475	unknown [Picea sitchensis]	0	475	87.1579
isotig30867	4.20471	8.701	7.56135	0.00028616	0.0228943	1.02085	TAIR	AT2G41510	575	ATCKX1, CKX1CKX1 (CYTOKININ OXIDASE/DEHYDROGENASE 1); cytokinin dehydrogenasechr2:17314626-17316861 FORWARD	1e-168	490	57.7551	SWISSPROT	sp_O22213_CKX1_ARATH	575	Cytokinin dehydrogenase 1 OS=Arabidopsis thaliana GN=CKX1 PE=1 SV=1	1e-166	490	57.7551	NCBI	emb_CBI28611.3	607	unnamed protein product [Vitis vinifera]	1e-174	493	59.8377
isotig06142	4.19936	10.451	10.3661	4.90771e-05	0.00929943	2.77271	TAIR	AT1G78270	489	AtUGT85A4AtUGT85A4 (UDP-glucosyl transferase 85A4); UDP-glycosyltransferase/ glucuronosyltransferase/ transferase, transferring hexosyl groupschr1:29450691-29452223 REVERSE	9e-16	134	38.806	SWISSPROT	sp_Q9SK82_COGT2_ARATH	489	Cytokinin-O-glucosyltransferase 2 OS=Arabidopsis thaliana GN=UGT85A1 PE=1 SV=1	1e-12	121	38.0165	NCBI	gb_ABR16264.1	490	unknown [Picea sitchensis]	2e-46	131	71.7557
isotig41942	4.19893	7.16082	8.69322	0.000132362	0.0151134	1.80317	TAIR	AT2G40470	224	LBD15LBD15 (LOB DOMAIN-CONTAINING PROTEIN 15)chr2:16902430-16903546 REVERSE	9e-49	155	63.871	SWISSPROT	sp_Q8L5T5_LBD15_ARATH	224	LOB domain-containing protein 15 OS=Arabidopsis thaliana GN=LBD15 PE=2 SV=2	1e-47	155	63.871	NCBI	gb_ABK27054.1	179	unknown [Picea sitchensis]	3e-51	186	59.6774
isotig08653	4.19821	7.94148	11.9072	2.22057e-05	0.00631892	3.50973	TAIR	AT5G61865	417	unknown proteinchr5:24847395-24849706 FORWARD	0.58	80	31.25	SWISSPROT	sp_Q52085_GP64_POLPA	320	Cell-cell adhesion glycoprotein 64 OS=Polysphondylium pallidum GN=gp64 PE=1 SV=1	1.3	40	37.5	NCBI	gb_ABK25709.1	161	unknown [Picea sitchensis]	6e-45	151	66.2252
isotig28358	4.19075	8.17982	10.5023	4.55629e-05	0.00908236	2.84331	TAIR	AT1G74950	249	JAZ2, TIFY10BTIFY10Bchr1:28148919-28150258 REVERSE	2e-06	25	56	SWISSPROT	sp_Q9S7M2_TI10B_ARATH	249	Protein TIFY 10B OS=Arabidopsis thaliana GN=TIFY10B PE=1 SV=1	2e-05	25	56	NCBI	gb_ABR18272.1	260	unknown [Picea sitchensis]	2e-65	98	68.3673
isotig14437	4.18116	6.78703	9.12829	0.000100703	0.0130072	2.07492	TAIR	AT1G66880	1296	serine/threonine protein kinase family proteinchr1:24946928-24955438 FORWARD	2.5	38	36.8421	SWISSPROT	sp_P30968_GNRHR_HUMAN	328	Gonadotropin-releasing hormone receptor OS=Homo sapiens GN=GNRHR PE=1 SV=1	5.6	31	45.1613	NCBI	gb_ABK26394.1	129	unknown [Picea sitchensis]	5e-11	127	38.5827
isotig40652	4.17655	9.94184	10.9333	3.62209e-05	0.00804314	3.05941	TAIR	AT1G62300	553	WRKY6, ATWRKY6WRKY6; transcription factorchr1:23016887-23019155 REVERSE	2e-28	384	26.5625	SWISSPROT	sp_Q9C519_WRKY6_ARATH	553	WRKY transcription factor 6 OS=Arabidopsis thaliana GN=WRKY6 PE=1 SV=1	2e-27	384	26.5625	NCBI	gb_ACA04888.1	206	WRKY transcription factor 1 [Picea abies]	9e-39	167	53.2934
isotig26860	4.17379	10.6008	10.9536	3.5839e-05	0.00804314	3.06932	TAIR	AT1G62300	553	WRKY6, ATWRKY6WRKY6; transcription factorchr1:23016887-23019155 REVERSE	9e-12	149	34.2282	SWISSPROT	sp_Q9C519_WRKY6_ARATH	553	WRKY transcription factor 6 OS=Arabidopsis thaliana GN=WRKY6 PE=1 SV=1	1e-10	149	34.2282	NCBI	ref_XP_002263115.1	535	PREDICTED: hypothetical protein [Vitis vinifera]	9e-87	122	45.082
isotig25693	4.16137	7.01433	7.45605	0.000308946	0.0239426	0.941974	TAIR	AT3G57450	96	unknown proteinchr3:21262028-21262318 FORWARD	4e-11	34	79.4118	SWISSPROT	sp_Q9DBD5_PELP1_MOUSE	1123	Proline-, glutamic acid- and leucine-rich protein 1 OS=Mus musculus GN=Pelp1 PE=1 SV=2	1.4	99	28.2828	NCBI	gb_ABK22185.1	95	unknown [Picea sitchensis]	2e-23	87	71.2644
isotig12357	4.1608	9.59195	8.13721	0.000191102	0.0181741	1.43325	TAIR	AT2G40610	253	ATEXPA8, EXP8, ATEXP8, ATHEXP ALPHA 1.11ATEXPA8 (ARABIDOPSIS THALIANA EXPANSIN A8)chr2:16949121-16950472 REVERSE	7e-54	122	78.6885	SWISSPROT	sp_Q40636_EXPA2_ORYSJ	251	Expansin-A2 OS=Oryza sativa subsp. japonica GN=EXPA2 PE=2 SV=2	3e-54	121	77.686	NCBI	gb_ABR16833.1	250	unknown [Picea sitchensis]	8e-63	120	95
isotig18183	4.15477	6.91118	13.5379	1.05797e-05	0.00500462	4.16189	TAIR	AT5G48560	498	basic helix-loop-helix (bHLH) family proteinchr5:19684160-19686871 FORWARD	0.069	69	30.4348	SWISSPROT	sp_Q7V382_RL1_PROMP	235	50S ribosomal protein L1 OS=Prochlorococcus marinus subsp. pastoris (strain CCMP1986 / MED4) GN=rplA PE=3 SV=1	0.18	61	36.0656	NCBI	gb_ABK26999.1	429	unknown [Picea sitchensis]	2e-34	145	53.1034
isotig37914	4.15371	10.2091	11.3585	2.91143e-05	0.00726341	3.26225	TAIR	AT1G70250	799	receptor serine/threonine kinase, putativechr1:26452975-26456088 FORWARD	1e-06	75	32	SWISSPROT	sp_Q9FFY3_VAS_ARATH	151	Lipid transfer-like protein VAS OS=Arabidopsis thaliana GN=VAS PE=2 SV=1	9e-05	103	28.1553	NCBI	ref_NP_001058400.1	125	Os06g0686400 [Oryza sativa (japonica cultivar-group)] dbj_BAD45573.1_ unknown protein [Oryza sativa Japonica Group] dbj_BAD46043.1_ unknown protein [Oryza sativa Japonica Group] dbj_BAF20314.1_ Os06g0686400 [Oryza sativa Japonica Group] dbj_BAG88598.1_ unnamed protein product [Oryza sativa Japonica Group] dbj_BAG91561.1_ unnamed protein product [Oryza sativa Japonica Group]	2e-10	97	32.9897
isotig07452	4.14945	11.3202	13.2234	1.21234e-05	0.00503781	4.04502	TAIR	AT2G25170	1384	PKL, GYM, CHD3, CHR6, SSL2PKL (PICKLE); ATPase/ DNA binding / DNA helicasechr2:10714411-10723763 FORWARD	6.8	36	33.3333	SWISSPROT	sp_P17137_XYNA_CLOSA	261	Endo-1,4-beta-xylanase OS=Clostridium saccharobutylicum GN=xynB PE=3 SV=1	2.1	27	44.4444	NCBI	gb_ABR17498.1	76	unknown [Picea sitchensis]	0.002	63	41.2698
isotig12428	4.14206	9.74395	7.58805	0.000280694	0.0227255	1.04067	TAIR	AT5G51030	314	short-chain dehydrogenase/reductase (SDR) family proteinchr5:20747862-20749352 REVERSE	3e-23	124	40.3226	SWISSPROT	sp_Q9ZUH5_SDR2_ARATH	296	Short-chain dehydrogenase/reductase 2 OS=Arabidopsis thaliana GN=SDR2 PE=1 SV=1	1e-16	98	48.9796	NCBI	gb_ABK26346.1	322	unknown [Picea sitchensis]	3e-59	137	83.2117
isotig13074	4.13961	9.31174	8.83878	0.000120636	0.0142202	1.89575	TAIR	AT4G31940	524	CYP82C4CYP82C4; electron carrier/ heme binding / iron ion binding / monooxygenase/ oxygen bindingchr4:15452040-15453966 FORWARD	5e-99	518	40.7336	SWISSPROT	sp_P48419_C75A3_PETHY	508	Flavonoid 3',5'-hydroxylase 2 OS=Petunia hybrida GN=CYP75A3 PE=2 SV=1	4e-95	507	36.0947	NCBI	gb_ABR16435.1	528	unknown [Picea sitchensis]	0	529	68.242
isotig09736	4.13958	11.0613	9.53342	7.8869e-05	0.0114909	2.31502	TAIR	AT4G16260	344	catalytic/ cation binding / hydrolase, hydrolyzing O-glycosyl compoundschr4:9200180-9201441 REVERSE	1e-80	322	46.8944	SWISSPROT	sp_P23433_E13D_TOBAC	351	Glucan endo-1,3-beta-glucosidase OS=Nicotiana tabacum GN=SP41B PE=1 SV=1	2e-82	338	45.2663	NCBI	gb_ABK23947.1	344	unknown [Picea sitchensis]	1e-114	321	65.4206
isotig10207	4.13816	9.31571	6.67505	0.000561692	0.0328683	0.320683	TAIR	AT5G05340	324	peroxidase, putativechr5:1579142-1580819 REVERSE	1e-105	299	64.214	SWISSPROT	sp_P22195_PER1_ARAHY	316	Cationic peroxidase 1 OS=Arachis hypogaea GN=PNC1 PE=1 SV=2	1e-111	308	64.6104	NCBI	emb_CAH10840.1	320	peroxidase [Picea abies]	1e-156	320	87.1875
isotig12358	4.13283	11.2281	9.48545	8.1145e-05	0.0117287	2.28721	TAIR	AT5G48540	263	33 kDa secretory protein-relatedchr5:19669096-19669887 REVERSE	8e-07	58	41.3793	SWISSPROT	sp_Q9LV60_CRR55_ARATH	263	Cysteine-rich repeat secretory protein 55 OS=Arabidopsis thaliana GN=CRRSP55 PE=2 SV=1	1e-05	58	41.3793	NCBI	gb_ABR16490.1	384	unknown [Picea sitchensis]	0.0008	113	30.0885
isotig37299	4.12652	8.32046	6.67396	0.000562183	0.0328683	0.319769	TAIR	AT3G44220	206	harpin-induced family protein / HIN1 family protein / harpin-responsive family proteinchr3:15928216-15929645 FORWARD	5e-37	164	46.3415	SWISSPROT	sp_Q9C615_SYP24_ARATH	416	Putative syntaxin-24 OS=Arabidopsis thaliana GN=SYP24 PE=3 SV=1	0.002	147	25.8503	NCBI	gb_ABK22753.1	210	unknown [Picea sitchensis]	2e-69	210	62.381
isotig15635	4.11987	9.72132	6.64301	0.00057632	0.0333734	0.293752	TAIR	AT5G48540	263	33 kDa secretory protein-relatedchr5:19669096-19669887 REVERSE	0.002	56	35.7143	SWISSPROT	sp_Q9LV60_CRR55_ARATH	263	Cysteine-rich repeat secretory protein 55 OS=Arabidopsis thaliana GN=CRRSP55 PE=2 SV=1	0.023	56	35.7143	NCBI	gb_ABK27140.1	268	unknown [Picea sitchensis]	0.0003	81	33.3333
isotig40228	4.11656	7.4924	11.5641	2.62683e-05	0.00693331	3.35678	TAIR	AT2G24100	466	unknown proteinchr2:10244921-10246715 FORWARD	4e-67	399	39.0977	SWISSPROT	sp_O42649_SMC3_SCHPO	1194	Structural maintenance of chromosomes protein 3 OS=Schizosaccharomyces pombe GN=psm3 PE=1 SV=1	2.2	126	21.4286	NCBI	gb_ABR16502.1	592	unknown [Picea sitchensis]	1e-76	452	43.5841
isotig19908	4.11521	7.27663	12.1499	1.97708e-05	0.00599661	3.61439	TAIR	AT5G61890	248	AP2 domain-containing transcription factor family proteinchr5:24852639-24853744 REVERSE	4e-29	104	61.5385	SWISSPROT	sp_Q9FH54_EF114_ARATH	248	Ethylene-responsive transcription factor ERF114 OS=Arabidopsis thaliana GN=ERF114 PE=2 SV=1	4e-28	104	61.5385	NCBI	gb_ABK26999.1	429	unknown [Picea sitchensis]	1e-103	434	51.6129
isotig17050	4.11252	7.86289	5.92437	0.00105408	0.0463789	-0.342902	TAIR	AT4G33300	816	ADR1-L1ADR1-L1 (ADR1-like 1); ATP binding / protein bindingchr4:16051162-16054005 REVERSE	1e-129	832	35.9375	SWISSPROT	sp_Q9LZ25_DRL30_ARATH	811	Probable disease resistance protein At5g04720 OS=Arabidopsis thaliana GN=At5g04720 PE=2 SV=1	1e-128	840	34.2857	NCBI	gb_ABR16103.1	835	unknown [Picea sitchensis]	1e-171	830	42.8916
isotig12424	4.10829	9.77528	8.33826	0.000166929	0.0170626	1.57008	TAIR	AT5G51030	314	short-chain dehydrogenase/reductase (SDR) family proteinchr5:20747862-20749352 REVERSE	4e-53	312	37.1795	SWISSPROT	sp_Q9ZUH5_SDR2_ARATH	296	Short-chain dehydrogenase/reductase 2 OS=Arabidopsis thaliana GN=SDR2 PE=1 SV=1	8e-49	297	41.7508	NCBI	gb_ABK26346.1	322	unknown [Picea sitchensis]	1e-146	322	81.9876
isotig15673	4.10536	11.0592	7.60005	0.000278277	0.0227255	1.04956	TAIR	AT3G54420	273	ATEP3, ATCHITIV, CHIVATEP3; chitinasechr3:20145935-20147034 FORWARD	3e-74	252	52.381	SWISSPROT	sp_Q7Y1Z0_CHI5_ORYSJ	288	Chitinase 5 OS=Oryza sativa subsp. japonica GN=Cht5 PE=2 SV=1	4e-81	263	54.3726	NCBI	gb_ACP43363.1	276	class IV chitinase [Pseudotsuga menziesii]	1e-116	253	79.4466
isotig21321	4.10531	7.02514	8.55205	0.000145012	0.0158616	1.71174	TAIR	AT2G46600	135	calcium-binding protein, putativechr2:19136070-19136477 FORWARD	2e-21	100	47	SWISSPROT	sp_P43646_CATR_TETST	148	Caltractin (Fragment) OS=Tetraselmis striata PE=2 SV=1	1e-09	100	40	NCBI	gb_ABR16959.1	139	unknown [Picea sitchensis]	3e-49	133	74.4361
isotig35523	4.10385	7.2318	9.1454	9.965e-05	0.0130072	2.0853	TAIR	AT2G40610	253	ATEXPA8, EXP8, ATEXP8, ATHEXP ALPHA 1.11ATEXPA8 (ARABIDOPSIS THALIANA EXPANSIN A8)chr2:16949121-16950472 REVERSE	1e-114	246	76.0163	SWISSPROT	sp_O22874_EXPA8_ARATH	253	Expansin-A8 OS=Arabidopsis thaliana GN=EXPA8 PE=2 SV=1	1e-112	246	76.0163	NCBI	gb_ABR16833.1	250	unknown [Picea sitchensis]	1e-137	249	90.3614
isotig25504	4.10234	7.34046	14.4341	7.29116e-06	0.00428956	4.47419	TAIR	AT4G35785	238	nucleic acid binding / nucleotide bindingchr4:16953211-16955127 REVERSE	1.3	61	32.7869	SWISSPROT	sp_Q08655_ASR1_SOLLC	115	Abscisic stress-ripening protein 1 OS=Solanum lycopersicum GN=ASR1 PE=2 SV=1	5e-06	75	29.3333	NCBI	gb_AAB02692.1	126	LP3-1 [Pinus taeda]	3e-12	89	42.6966
isotig22192	4.09589	7.29215	11.8482	2.28491e-05	0.00634564	3.48386	TAIR	AT3G49880	466	glycosyl hydrolase family protein 43chr3:18496907-18498398 FORWARD	6.9	40	37.5	SWISSPROT	sp_Q9WUW9_S1C2A_RAT	296	Sulfotransferase 1C2A OS=Rattus norvegicus GN=Sult1c2a PE=2 SV=2	3.1	35	37.1429	NCBI	gb_ABK20916.1	64	unknown [Picea sitchensis]	1e-09	42	73.8095
isotig11176	4.08749	6.70631	7.05848	0.000416021	0.028537	0.633945	TAIR	AT3G10720	619	pectinesterase, putativechr3:3354639-3357581 REVERSE	1e-120	313	65.1757	SWISSPROT	sp_P85076_PME_ACTDE	321	Pectinesterase OS=Actinidia deliciosa PE=1 SV=1	1e-120	300	68.6667	NCBI	gb_ACQ85264.1	565	pectin methylesterase [Musa acuminata AAA Group]	1e-132	339	66.6667
isotig25931	4.0865	8.34535	5.87251	0.00110335	0.047705	-0.391367	TAIR	AT3G19690	161	pathogenesis-related protein, putativechr3:6842365-6842850 REVERSE	2e-50	154	57.7922	SWISSPROT	sp_P11670_PRB1_TOBAC	177	Basic form of pathogenesis-related protein 1 OS=Nicotiana tabacum PE=3 SV=1	3e-46	162	54.9383	NCBI	gb_ABK23936.1	164	unknown [Picea sitchensis]	5e-70	165	76.9697
isotig06136	4.07275	10.4012	6.97021	0.000445262	0.0299783	0.563274	TAIR	AT4G15480	490	UGT84A1UGT84A1; UDP-glycosyltransferase/ sinapate 1-glucosyltransferase/ transferase, transferring glycosyl groupschr4:8849000-8850472 REVERSE	6e-91	456	40.1316	SWISSPROT	sp_P0C7P7_Y1567_ARATH	453	Uncharacterized UDP-glucosyltransferase At1g05670 OS=Arabidopsis thaliana GN=At1g05670 PE=2 SV=1	4e-90	453	38.1898	NCBI	gb_ABR16264.1	490	unknown [Picea sitchensis]	0	479	71.8163
isotig13493	4.06699	6.74669	8.65178	0.000135939	0.0152822	1.7765	TAIR	AT1G80160	167	lactoylglutathione lyase family protein / glyoxalase I family proteinchr1:30151101-30151930 FORWARD	1e-55	166	62.0482	SWISSPROT	sp_Q65KJ5_FOSB_BACLD	154	Metallothiol transferase fosB OS=Bacillus licheniformis (strain DSM 13 / ATCC 14580) GN=fosB PE=3 SV=1	0.0007	127	28.3465	NCBI	gb_ABK24179.1	170	unknown [Picea sitchensis]	2e-73	164	81.0976
isotig09738	4.05998	11.2447	9.29708	9.08502e-05	0.0124873	2.17642	TAIR	AT4G16260	344	catalytic/ cation binding / hydrolase, hydrolyzing O-glycosyl compoundschr4:9200180-9201441 REVERSE	1e-80	322	46.8944	SWISSPROT	sp_P23433_E13D_TOBAC	351	Glucan endo-1,3-beta-glucosidase OS=Nicotiana tabacum GN=SP41B PE=1 SV=1	2e-82	338	45.2663	NCBI	gb_ABK23947.1	344	unknown [Picea sitchensis]	1e-114	321	65.4206
isotig13644	4.05839	10.8421	8.99243	0.00010954	0.0135107	1.99165	TAIR	AT4G20990	267	ATACA4, ACA4ACA4 (ALPHA CARBONIC ANHYDRASE 4); carbonate dehydratase/ zinc ion bindingchr4:11219772-11221126 FORWARD	9e-48	183	46.4481	SWISSPROT	sp_Q84UV8_NEC3_NICLS	274	Bifunctional monodehydroascorbate reductase and carbonic anhydrase nectarin-3 OS=Nicotiana langsdorffii x Nicotiana sanderae GN=NEC3 PE=1 SV=1	4e-43	187	45.9893	NCBI	gb_ABK22387.1	271	unknown [Picea sitchensis]	2e-82	204	73.5294
contig03263	4.04406	12.3915	7.3574	0.000332206	0.0249596	0.867075	TAIR	AT5G13930	395	CHS, TT4, ATCHSTT4 (TRANSPARENT TESTA 4); naringenin-chalcone synthasechr5:4488762-4490035 FORWARD	3e-65	190	66.8421	SWISSPROT	sp_Q02323_DPSS_PINSY	393	Dihydropinosylvin synthase OS=Pinus sylvestris PE=1 SV=1	1e-103	190	96.8421	NCBI	gb_ABG91050.1	393	pinosylvin-forming stilbene synthase [Pinus massoniana]	1e-102	190	97.3684
isotig47397	4.04237	9.99226	8.21825	0.000180901	0.0177589	1.48883	TAIR	AT2G35060	792	KUP11KUP11; potassium ion transmembrane transporterchr2:14775184-14778184 REVERSE	0	150	46	SWISSPROT	sp_Q69L87_HAK22_ORYSJ	790	Potassium transporter 22 OS=Oryza sativa subsp. japonica GN=HAK22 PE=2 SV=1	0	132	54.5455	NCBI	emb_CAM90409.1	822	HAK1 potassium transporter [Physcomitrella patens]	0	137	53.2847
isotig22012	4.04158	7.47641	7.88542	0.000227298	0.0202423	1.25677	TAIR	AT5G65170	362	VQ motif-containing proteinchr5:26041218-26042306 FORWARD	0.8	30	56.6667	SWISSPROT	sp_Q8I1N6_AP2A_PLAF7	3473	AP2/ERF domain-containing protein PFD0985w OS=Plasmodium falciparum (isolate 3D7) GN=PFD0985w PE=4 SV=2	1.9	56	37.5	NCBI	pir__T26491	225	hypothetical protein Y17G7A.2 - Caenorhabditis elegans	6.3	32	46.875
isotig28403	4.03176	11.2187	7.31238	0.000343489	0.0255844	0.83256	TAIR	AT1G65060	561	4CL34CL3; 4-coumarate-CoA ligasechr1:24167385-24171457 REVERSE	0	529	65.4064	SWISSPROT	sp_P41636_4CL_PINTA	537	4-coumarate--CoA ligase OS=Pinus taeda GN=4CL PE=2 SV=1	0	532	67.8571	NCBI	ref_XP_002520028.1	573	AMP dependent CoA ligase, putative [Ricinus communis] gb_EEF42352.1_ AMP dependent CoA ligase, putative [Ricinus communis]	0	576	64.0625
isotig38533	4.03169	7.97558	8.42517	0.000157587	0.0164184	1.62814	TAIR	AT2G41380	269	embryo-abundant protein-relatedchr2:17251981-17252886 FORWARD	1e-57	266	44.7368	SWISSPROT	sp_Q55EX9_Y8948_DICDI	296	Putative methyltransferase DDB_G0268948 OS=Dictyostelium discoideum GN=DDB_G0268948 PE=1 SV=1	2e-21	254	28.7402	NCBI	gb_ABK22848.1	266	unknown [Picea sitchensis]	1e-109	266	75.9398
isotig11271	4.02513	8.26653	6.49392	0.000650403	0.0360034	0.166858	TAIR	AT3G10120	173	unknown proteinchr3:3130155-3130676 FORWARD	8.5	33	42.4242	SWISSPROT	sp_Q5BA96_ABNA_EMENI	322	Probable arabinan endo-1,5-alpha-L-arabinosidase A OS=Emericella nidulans GN=abnA PE=3 SV=2	6.3	42	45.2381	NCBI	gb_ABK22401.1	66	unknown [Picea sitchensis]	1e-06	51	54.902
isotig11174	4.01856	7.31208	12.9174	1.3883e-05	0.00515995	3.92737	TAIR	AT4G02330	573	ATPMEPCRBATPMEPCRB; pectinesterasechr4:1032479-1034928 FORWARD	1e-131	104	28.8462	SWISSPROT	sp_Q8RXK7_PME41_ARATH	573	Probable pectinesterase/pectinesterase inhibitor 41 OS=Arabidopsis thaliana GN=PME41 PE=2 SV=2	1e-130	104	28.8462	NCBI	gb_ACN40984.1	601	unknown [Picea sitchensis]	1e-146	80	30
isotig18571	4.01849	8.98494	7.49406	0.000300487	0.0235806	0.970575	TAIR	AT2G06050	391	OPR3OPR3 (OPDA-REDUCTASE 3); 12-oxophytodienoate reductasechr2:2359240-2361971 REVERSE	1e-118	168	60.119	SWISSPROT	sp_Q9FEW9_OPR3_SOLLC	396	12-oxophytodienoate reductase 3 OS=Solanum lycopersicum GN=OPR3 PE=1 SV=1	1e-118	167	59.2814	NCBI	ref_NP_001061975.1	394	Os08g0459600 [Oryza sativa (japonica cultivar-group)] dbj_BAD09599.1_ putative 12-oxophytodienoate reductase [Oryza sativa Japonica Group] dbj_BAD09954.1_ putative 12-oxophytodienoate reductase [Oryza sativa Japonica Group] dbj_BAF23889.1_ Os08g0459600 [Oryza sativa Japonica Group] gb_EAZ07238.1_ hypothetical protein OsI_29482 [Oryza sativa Indica Group] gb_EAZ42984.1_ hypothetical protein OsJ_27…	1e-121	167	65.2695
isotig39505	4.01533	10.3222	14.2762	7.77265e-06	0.00428956	4.42131	TAIR	AT5G62800	348	seven in absentia (SINA) family proteinchr5:25218663-25219967 FORWARD	1.6	35	22.8571	SWISSPROT	sp_P83880_AMP1_PINMO	105	Antimicrobial peptide 1 OS=Pinus monticola PE=1 SV=2	1e-31	105	60	NCBI	gb_ABR16715.1	105	unknown [Picea sitchensis]	1e-44	105	75.2381
isotig13654	4.01444	11.4043	6.3622	0.000725069	0.0376167	0.05254	TAIR	AT4G16260	344	catalytic/ cation binding / hydrolase, hydrolyzing O-glycosyl compoundschr4:9200180-9201441 REVERSE	2e-80	331	45.6193	SWISSPROT	sp_P52408_E13B_PRUPE	350	Glucan endo-1,3-beta-glucosidase, basic isoform OS=Prunus persica GN=GNS1 PE=3 SV=1	4e-80	317	47.0032	NCBI	gb_ABK23947.1	344	unknown [Picea sitchensis]	1e-151	345	77.971
isotig27238	3.99569	7.03718	13.0382	1.31549e-05	0.00506095	3.97429	TAIR	AT3G48400	619	DC1 domain-containing proteinchr3:17923678-17925589 FORWARD	0.38	73	31.5068	SWISSPROT	sp_Q08655_ASR1_SOLLC	115	Abscisic stress-ripening protein 1 OS=Solanum lycopersicum GN=ASR1 PE=2 SV=1	1e-06	47	44.6809	NCBI	gb_AAV92525.1	124	water deficit inducible LP3-like protein [Pseudotsuga menziesii var. menziesii]	4e-12	61	52.459
isotig31739	3.993	9.1198	6.88576	0.00047547	0.0303833	0.494865	TAIR	AT2G21100	187	disease resistance-responsive protein-related / dirigent protein-relatedchr2:9048687-9049336 REVERSE	2e-46	157	54.1401	SWISSPROT	sp_P13240_DR206_PEA	184	Disease resistance response protein 206 OS=Pisum sativum GN=PI206 PE=2 SV=2	2e-10	166	30.7229	NCBI	gb_ACN40946.1	184	unknown [Picea sitchensis]	2e-81	183	83.6066
isotig17451	3.99167	9.25709	5.77593	0.00120233	0.049822	-0.482588	TAIR	AT2G32300	261	UCC1UCC1 (UCLACYANIN 1); copper ion binding / electron carrierchr2:13722510-13723464 FORWARD	3e-24	100	46	SWISSPROT	sp_Q41001_BCP_PEA	189	Blue copper protein OS=Pisum sativum PE=2 SV=1	6e-25	106	50.9434	NCBI	gb_ABK26526.1	187	unknown [Picea sitchensis]	1e-35	111	60.3604
isotig15007	3.98613	7.85531	7.89581	0.000225656	0.0202423	1.26416	TAIR	AT1G64160	182	disease resistance-responsive family protein / dirigent family proteinchr1:23814063-23814611 FORWARD	8e-47	183	49.1803	SWISSPROT	sp_P13240_DR206_PEA	184	Disease resistance response protein 206 OS=Pisum sativum GN=PI206 PE=2 SV=2	1e-58	185	60.5405	NCBI	gb_ABR27729.1	196	dirigent-like protein [Picea sitchensis]	1e-100	196	88.7755
isotig16005	3.98518	6.57093	12.8444	1.43452e-05	0.00520761	3.89874	TAIR	AT1G77210	504	sugar transporter, putativechr1:29009036-29010980 REVERSE	3.7	14	71.4286	SWISSPROT	sp_Q9TA19_NU5M_LOXAF	606	NADH-ubiquinone oxidoreductase chain 5 OS=Loxodonta africana GN=MT-ND5 PE=3 SV=1	5	85	25.8824	NCBI	ref_XP_002645427.1	329	Hypothetical protein CBG15559 [Caenorhabditis briggsae] emb_CAP33724.1_ Hypothetical protein CBG15559 [Caenorhabditis briggsae]	5.8	54	29.6296
isotig01715	3.98448	8.49512	6.80696	0.0005058	0.0312259	0.430315	TAIR	AT1G60470	334	AtGolS4AtGolS4 (Arabidopsis thaliana galactinol synthase 4); transferase, transferring glycosyl groups / transferase, transferring hexosyl groupschr1:22279181-22280454 REVERSE	1e-137	326	71.7791	SWISSPROT	sp_O15488_GLYG2_HUMAN	501	Glycogenin-2 OS=Homo sapiens GN=GYG2 PE=1 SV=2	1e-14	289	26.9896	NCBI	gb_ABK22947.1	345	unknown [Picea sitchensis]	1e-177	332	90.0602
isotig09513	3.9814	7.19573	9.82117	6.66709e-05	0.0103337	2.47843	TAIR	AT5G55240	243	caleosin-related family protein / embryo-specific protein, putativechr5:22405963-22407158 FORWARD	2e-68	234	51.7094	SWISSPROT	sp_Q9UYS8_TOP1_PYRAB	685	DNA topoisomerase 1 OS=Pyrococcus abyssi GN=topA PE=3 SV=1	2.3	23	56.5217	NCBI	gb_ABK26654.1	242	unknown [Picea sitchensis]	1e-110	234	82.906
isotig06132	3.97536	9.96471	7.59265	0.000279765	0.0227255	1.04408	TAIR	AT4G15480	490	UGT84A1UGT84A1; UDP-glycosyltransferase/ sinapate 1-glucosyltransferase/ transferase, transferring glycosyl groupschr4:8849000-8850472 REVERSE	5e-90	456	39.693	SWISSPROT	sp_P0C7P7_Y1567_ARATH	453	Uncharacterized UDP-glucosyltransferase At1g05670 OS=Arabidopsis thaliana GN=At1g05670 PE=2 SV=1	9e-90	453	38.4106	NCBI	gb_ABR16264.1	490	unknown [Picea sitchensis]	0	479	72.0251
isotig40815	3.96819	8.26062	9.14902	9.9429e-05	0.0130072	2.0875	TAIR	AT5G06839	417	bZIP family transcription factorchr5:2120911-2126217 FORWARD	2e-91	294	57.8231	SWISSPROT	sp_O24160_TGA21_TOBAC	456	TGACG-sequence-specific DNA-binding protein TGA-2.1 OS=Nicotiana tabacum GN=TGA21 PE=1 SV=1	2e-89	291	60.1375	NCBI	emb_CBI30045.1	431	unnamed protein product [Vitis vinifera]	1e-107	304	66.1184
isotig36358	3.96435	7.77658	7.26695	0.000355323	0.0259885	0.797523	TAIR	AT1G70700	267	JAZ9, TIFY7TIFY7chr1:26654951-26656804 FORWARD	4e-13	165	33.3333	SWISSPROT	sp_Q8W4J8_TIF7_ARATH	267	Protein TIFY 7 OS=Arabidopsis thaliana GN=TIFY7 PE=1 SV=1	2e-11	165	32.7273	NCBI	gb_ADE76943.1	189	unknown [Picea sitchensis]	1e-64	170	72.9412
isotig24501	3.96331	8.22466	10.0238	5.93877e-05	0.00969796	2.59012	TAIR	AT1G35190	329	oxidoreductase, 2OG-Fe(II) oxygenase family proteinchr1:12890544-12892632 FORWARD	1e-97	312	52.8846	SWISSPROT	sp_Q54RA4_Y3291_DICDI	363	Probable iron/ascorbate oxidoreductase DDB_G0283291 OS=Dictyostelium discoideum GN=DDB_G0283291 PE=3 SV=1	2e-34	288	35.4167	NCBI	gb_ACU18453.1	331	unknown [Glycine max]	1e-104	310	55.8065
isotig47285	3.94347	8.74824	6.89032	0.00047378	0.0303691	0.498579	TAIR	AT1G63020	1453	NRPD1A, POL IVA, SDE4, NRPD1, SMD2NRPD1A (NUCLEAR RNA POLYMERASE D 1A); DNA binding / DNA-directed RNA polymerasechr1:23355329-23361126 REVERSE	1	121	27.2727	SWISSPROT	sp_Q06317_PBP4_NOCLA	381	Penicillin-binding protein 4 OS=Nocardia lactamdurans GN=pbp PE=3 SV=1	3e-15	362	25.9669	NCBI	ref_NP_864741.1	958	D-aminoacylase [Rhodopirellula baltica SH 1] emb_CAD72423.1_ D-aminoacylase [Rhodopirellula baltica SH 1]	4e-51	389	34.7044
isotig13509	3.94186	7.48597	9.10877	0.000101921	0.0130222	2.06304	TAIR	AT1G29290	107	unknown proteinchr1:10245055-10245378 FORWARD	0.35	82	32.9268	SWISSPROT	sp_Q6CVT9_AIM3_KLULA	859	Altered inheritance of mitochondria protein 3 OS=Kluyveromyces lactis GN=AIM3 PE=3 SV=1	1.8	97	26.8041	NCBI	gb_ABK25758.1	121	unknown [Picea sitchensis]	0.7	21	80.9524
isotig01712	3.93078	9.79275	8.56815	0.000143502	0.0158391	1.72225	TAIR	AT1G60470	334	AtGolS4AtGolS4 (Arabidopsis thaliana galactinol synthase 4); transferase, transferring glycosyl groups / transferase, transferring hexosyl groupschr1:22279181-22280454 REVERSE	1e-131	117	69.2308	SWISSPROT	sp_O43061_MU136_SCHPO	372	Meiotically up-regulated gene 136 protein OS=Schizosaccharomyces pombe GN=mug136 PE=1 SV=1	6e-08	191	26.178	NCBI	gb_ABK22947.1	345	unknown [Picea sitchensis]	1e-171	124	87.9032
isotig09509	3.92252	6.47459	11.8544	2.27807e-05	0.00634564	3.48658	TAIR	AT2G33380	236	RD20RD20 (RESPONSIVE TO DESSICATION 20); calcium ion bindingchr2:14144984-14146374 REVERSE	1e-68	230	49.1304	SWISSPROT	sp_Q9UYS8_TOP1_PYRAB	685	DNA topoisomerase 1 OS=Pyrococcus abyssi GN=topA PE=3 SV=1	2.3	23	56.5217	NCBI	gb_ABK26654.1	242	unknown [Picea sitchensis]	1e-111	234	83.3333
isotig19389	3.92178	10.1368	9.5064	8.01417e-05	0.0116298	2.29938	TAIR	AT3G22120	334	CWLPCWLP (CELL WALL-PLASMA MEMBRANE LINKER PROTEIN); lipid bindingchr3:7795283-7796287 REVERSE	5	47	36.1702	SWISSPROT	sp_O59779_YCY1_SCHPO	658	Uncharacterized protein C1235.01 OS=Schizosaccharomyces pombe GN=SPCC1235.01 PE=2 SV=1	0.031	211	26.5403	NCBI	gb_ABK23605.1	256	unknown [Picea sitchensis] gb_ABK26687.1_ unknown [Picea sitchensis]	4e-30	73	86.3014
isotig44083	3.91378	6.74071	13.731	9.74543e-06	0.0047329	4.23171	TAIR	AT3G22400	886	LOX5LOX5; electron carrier/ iron ion binding / lipoxygenase/ metal ion binding / oxidoreductase, acting on single donors with incorporation of molecular oxygen, incorporation of two atoms of oxygenchr3:7927011-7931167 FORWARD	0	296	50	SWISSPROT	sp_P38415_LOXA_SOLLC	860	Lipoxygenase A OS=Solanum lycopersicum GN=LOX1.1 PE=2 SV=1	0	296	48.3108	NCBI	gb_ABR16535.1	930	unknown [Picea sitchensis]	0	296	73.6486
isotig25742	3.91289	10.3308	7.9484	0.000217551	0.0198599	1.30146	TAIR	AT4G11650	244	ATOSM34ATOSM34 (osmotin 34)chr4:7025127-7026113 REVERSE	6e-73	222	56.3063	SWISSPROT	sp_P50700_OSL3_ARATH	244	Osmotin-like protein OSM34 OS=Arabidopsis thaliana GN=OSM34 PE=2 SV=2	7e-72	222	56.3063	NCBI	gb_ADB97930.1	234	thaumatin-like protein L6 [Pinus monticola]	1e-113	235	81.7021
isotig36306	3.91041	9.2357	9.60262	7.57145e-05	0.0111653	2.35485	TAIR	AT1G72510	165	unknown proteinchr1:27303906-27304403 FORWARD	1e-26	116	50.8621	SWISSPROT	sp_Q9H7N4_SFR19_HUMAN	1312	Splicing factor, arginine/serine-rich 19 OS=Homo sapiens GN=SCAF1 PE=1 SV=3	0.53	105	31.4286	NCBI	gb_ABK26136.1	164	unknown [Picea sitchensis]	2e-61	150	78
isotig17788	3.90538	8.75569	7.20021	0.000373572	0.0266281	0.745653	TAIR	AT2G24210	591	TPS10TPS10 (terpene synthase 10); (E)-beta-ocimene synthase/ myrcene synthasechr2:10294330-10297401 FORWARD	8e-68	590	30.678	SWISSPROT	sp_Q9M7D1_TPSD8_ABIGR	630	Beta-phellandrene synthase, chloroplastic OS=Abies grandis GN=ag8 PE=1 SV=1	0	583	67.2384	NCBI	gb_AAS47697.1	580	E,E-alpha-farnesene synthase [Picea abies]	0	575	74.7826
isotig14438	3.9045	6.68057	10.2507	5.2301e-05	0.00943722	2.712	TAIR	AT3G51640	826	unknown proteinchr3:19154342-19157134 FORWARD	2.3	57	31.5789	SWISSPROT	sp_P30968_GNRHR_HUMAN	328	Gonadotropin-releasing hormone receptor OS=Homo sapiens GN=GNRHR PE=1 SV=1	5.3	31	45.1613	NCBI	gb_ABK26394.1	129	unknown [Picea sitchensis]	2e-07	118	36.4407
isotig14928	3.8955	6.40679	10.232	5.28475e-05	0.00943722	2.70206	TAIR	AT3G08770	113	LTP6LTP6; lipid bindingchr3:2664349-2664784 REVERSE	0.0007	91	28.5714	SWISSPROT	sp_Q9LDB4_NLTP6_ARATH	113	Non-specific lipid-transfer protein 6 OS=Arabidopsis thaliana GN=LTP6 PE=1 SV=1	0.007	91	28.5714	NCBI	gb_ABK25657.1	141	unknown [Picea sitchensis]	5e-51	141	75.8865
isotig36032	3.88499	7.17087	6.43039	0.000685255	0.0366533	0.11198	TAIR	AT1G77950	252	AGL67AGL67 (AGAMOUS-LIKE 67); transcription factorchr1:29307029-29309667 FORWARD	1.8	70	27.1429	SWISSPROT	sp_Q505I5_F133B_RAT	245	Protein FAM133B OS=Rattus norvegicus GN=Fam133b PE=2 SV=1	0.21	156	21.7949	NCBI	gb_ABK23518.1	222	unknown [Picea sitchensis]	1e-40	53	58.4906
isotig01708	3.88472	8.58708	6.33646	0.00074078	0.0380566	0.0299595	TAIR	AT1G60470	334	AtGolS4AtGolS4 (Arabidopsis thaliana galactinol synthase 4); transferase, transferring glycosyl groups / transferase, transferring hexosyl groupschr1:22279181-22280454 REVERSE	1e-131	117	69.2308	SWISSPROT	sp_Q09680_YA0C_SCHPO	371	Uncharacterized protein C5H10.12c OS=Schizosaccharomyces pombe GN=SPAC5H10.12c PE=2 SV=1	9e-07	179	27.933	NCBI	gb_ABK22947.1	345	unknown [Picea sitchensis]	1e-169	124	87.9032
contig00846	3.87661	10.5466	8.13804	0.000190994	0.0181741	1.43382	TAIR	AT5G20250	749	DIN10DIN10 (DARK INDUCIBLE 10); hydrolase, hydrolyzing O-glycosyl compoundschr5:6834207-6836635 FORWARD	0	559	65.4741	SWISSPROT	sp_Q8RX87_RFS6_ARATH	749	Probable galactinol--sucrose galactosyltransferase 6 OS=Arabidopsis thaliana GN=RFS6 PE=2 SV=2	0	559	65.4741	NCBI	ref_XP_002285418.1	753	PREDICTED: hypothetical protein [Vitis vinifera]	0	558	68.8172
isotig45562	3.87588	6.54028	10.2817	5.14122e-05	0.00943722	2.72838	TAIR	AT3G27550	491	group II intron splicing factor CRS1-relatedchr3:10208010-10209899 REVERSE	1.3	52	32.6923	SWISSPROT	sp_Q22472_RIC3_CAEEL	378	Resistance to inhibitors of cholinesterase protein 3 OS=Caenorhabditis elegans GN=ric-3 PE=1 SV=2	0.2	87	27.5862	NCBI	emb_CAM73975.1	125	membrane protein [Magnetospirillum gryphiswaldense MSR-1]	0.22	63	36.5079
isotig07453	3.87556	11.3742	13.0987	1.28075e-05	0.00506095	3.99752	TAIR	AT3G22240	72	unknown proteinchr3:7863788-7864675 REVERSE	1.8	15	66.6667	SWISSPROT	sp_P17137_XYNA_CLOSA	261	Endo-1,4-beta-xylanase OS=Clostridium saccharobutylicum GN=xynB PE=3 SV=1	2.1	27	44.4444	NCBI	gb_ABR17498.1	76	unknown [Picea sitchensis]	0.002	63	41.2698
isotig10269	3.87316	9.96068	12.3043	1.83829e-05	0.00582243	3.67953	TAIR	AT3G17630	800	ATCHX19, CHX19ATCHX19 (CATION/H+ EXCHANGER 19); monovalent cation:proton antiporter/ sodium:hydrogen antiporterchr3:6029201-6031773 FORWARD	0	828	53.744	SWISSPROT	sp_Q9LUN4_CHX19_ARATH	800	Cation/H(+) antiporter 19 OS=Arabidopsis thaliana GN=CHX19 PE=2 SV=1	0	828	53.744	NCBI	ref_XP_002270854.1	802	PREDICTED: hypothetical protein [Vitis vinifera]	0	805	57.5155
isotig20551	3.87101	9.06672	9.0492	0.000105743	0.0132813	2.02661	TAIR	AT2G15220	225	secretory protein, putativechr2:6608689-6609366 FORWARD	1e-60	205	52.1951	SWISSPROT	sp_B2G5L7_HTPX_LACRJ	298	Protease HtpX homolog OS=Lactobacillus reuteri (strain JCM 1112) GN=htpX PE=3 SV=1	0.31	137	23.3577	NCBI	dbj_BAA81904.1	242	NtPRp27 [Nicotiana tabacum]	2e-70	203	60.0985
isotig35678	3.8684	9.78362	8.47602	0.000152402	0.016256	1.6618	TAIR	AT1G52880	320	NAM, ANAC018, ATNAM, NARS2NAM (NO APICAL MERISTEM); transcription factorchr1:19689285-19690430 REVERSE	1e-68	178	68.5393	SWISSPROT	sp_Q9ZNU2_NAC18_ARATH	320	NAC domain-containing protein 18 OS=Arabidopsis thaliana GN=NAC018 PE=2 SV=1	2e-67	178	68.5393	NCBI	gb_ADE76989.1	270	unknown [Picea sitchensis]	1e-100	273	69.9634
isotig17252	3.85147	6.74128	9.90144	6.36683e-05	0.0101269	2.52301	TAIR	AT4G31200	650	SWAP (Suppressor-of-White-APricot)/surp domain-containing proteinchr4:15162323-15164568 REVERSE	7e-86	302	55.6291	SWISSPROT	sp_Q8CGZ0_CHERP_MOUSE	936	Calcium homeostasis endoplasmic reticulum protein OS=Mus musculus GN=Cherp PE=1 SV=1	0.003	161	27.9503	NCBI	ref_XP_002270418.1	693	PREDICTED: hypothetical protein isoform 1 [Vitis vinifera]	1e-103	337	61.4243
isotig40512	3.84075	11.053	12.239	1.89551e-05	0.00584682	3.65214	TAIR	AT1G30950	442	UFOUFO (UNUSUAL FLORAL ORGANS); transcription factor binding / ubiquitin-protein ligasechr1:11036180-11037508 FORWARD	4e-21	371	23.1806	SWISSPROT	sp_Q39090_UFO_ARATH	442	Protein UNUSUAL FLORAL ORGANS OS=Arabidopsis thaliana GN=UFO PE=1 SV=2	5e-20	371	23.1806	NCBI	gb_ABR18433.1	394	unknown [Picea sitchensis]	0	396	84.0909
isotig09192	3.82975	10.4361	6.60942	0.000592126	0.0337521	0.265391	TAIR	AT5G66460	431	(1-4)-beta-mannan endohydrolase, putativechr5:26538911-26540837 REVERSE	0.018	179	22.3464	SWISSPROT	sp_Q7Z9L3_EXGA_ASPOR	405	Glucan 1,3-beta-glucosidase A OS=Aspergillus oryzae GN=exgA PE=1 SV=1	0.032	24	66.6667	NCBI	gb_ABR16246.1	511	unknown [Picea sitchensis]	0	498	68.8755
isotig27575	3.82359	9.01782	5.79316	0.00118394	0.0496437	-0.466219	TAIR	AT1G52880	320	NAM, ANAC018, ATNAM, NARS2NAM (NO APICAL MERISTEM); transcription factorchr1:19689285-19690430 REVERSE	2e-53	134	70.1493	SWISSPROT	sp_Q9ZNU2_NAC18_ARATH	320	NAC domain-containing protein 18 OS=Arabidopsis thaliana GN=NAC018 PE=2 SV=1	2e-52	134	70.1493	NCBI	gb_ADE76989.1	270	unknown [Picea sitchensis]	8e-78	233	66.0944
isotig14548	3.82344	10.8789	5.90189	0.00107512	0.0467798	-0.363864	TAIR	AT1G08250	413	ADT6ADT6 (arogenate dehydratase 6); arogenate dehydratase/ prephenate dehydratasechr1:2588994-2590235 REVERSE	2e-65	311	47.2669	SWISSPROT	sp_Q9SGD6_AROD6_ARATH	413	Arogenate dehydratase/prephenate dehydratase 6, chloroplastic OS=Arabidopsis thaliana GN=ADT6 PE=1 SV=1	2e-64	311	47.2669	NCBI	gb_ABK24320.1	401	unknown [Picea sitchensis]	1e-163	407	73.9558
isotig12423	3.816	9.82196	7.30072	0.000346482	0.0257032	0.823589	TAIR	AT5G51030	314	short-chain dehydrogenase/reductase (SDR) family proteinchr5:20747862-20749352 REVERSE	4e-53	312	37.1795	SWISSPROT	sp_Q9ZUH5_SDR2_ARATH	296	Short-chain dehydrogenase/reductase 2 OS=Arabidopsis thaliana GN=SDR2 PE=1 SV=1	8e-49	297	41.7508	NCBI	gb_ABK26346.1	322	unknown [Picea sitchensis]	1e-146	322	81.9876
isotig34481	3.80086	8.9495	7.62919	0.000272507	0.0227135	1.07108	TAIR	AT2G45360	215	unknown proteinchr2:18698619-18699360 FORWARD	2e-07	161	29.8137	SWISSPROT	sp_Q1PDH6_LAC16_ARATH	566	Laccase-16 OS=Arabidopsis thaliana GN=LAC16 PE=2 SV=2	0.55	78	30.7692	NCBI	emb_CBI40531.1	238	unnamed protein product [Vitis vinifera]	5e-22	158	41.7722
isotig23642	3.78826	8.13023	7.61699	0.000274905	0.0227255	1.06208	TAIR	AT1G72060	81	serine-type endopeptidase inhibitorchr1:27118494-27118843 FORWARD	5e-08	59	42.3729	SWISSPROT	sp_Q9QZQ5_NOV_RAT	351	Protein NOV homolog OS=Rattus norvegicus GN=Nov PE=1 SV=1	1.4	59	30.5085	NCBI	ref_XP_002325976.1	78	predicted protein [Populus trichocarpa] gb_EEF00358.1_ predicted protein [Populus trichocarpa]	1e-10	77	42.8571
isotig46364	3.78692	6.93172	10.8931	3.69913e-05	0.0081167	3.03972	TAIR	AT4G27595	1221	unknown proteinchr4:13772819-13777128 REVERSE	1.7	147	23.8095	SWISSPROT	sp_O75592_MYCB2_HUMAN	4640	Probable E3 ubiquitin-protein ligase MYCBP2 OS=Homo sapiens GN=MYCBP2 PE=1 SV=3	0.2	64	31.25	NCBI	gb_ABK26966.1	246	unknown [Picea sitchensis]	5e-40	230	43.4783
isotig14550	3.78567	11.0815	11.2558	3.0671e-05	0.0074758	3.21414	TAIR	AT3G07630	381	ADT2ADT2 (arogenate dehydratase 2); arogenate dehydratase/ prephenate dehydratasechr3:2435457-2437530 FORWARD	2e-65	292	47.6027	SWISSPROT	sp_Q9SGD6_AROD6_ARATH	413	Arogenate dehydratase/prephenate dehydratase 6, chloroplastic OS=Arabidopsis thaliana GN=ADT6 PE=1 SV=1	2e-64	295	48.8136	NCBI	gb_ABK24320.1	401	unknown [Picea sitchensis]	1e-147	351	77.208
isotig06140	3.7834	10.7922	5.85699	0.00111861	0.0480475	-0.405942	TAIR	AT2G31750	456	UGT74D1UGT74D1 (UDP-glucosyl transferase 74D1); UDP-glycosyltransferase/ abscisic acid glucosyltransferase/ transferase, transferring glycosyl groups / transferase, transferring hexosyl groupschr2:13497312-13499870 FORWARD	2e-85	22	72.7273	SWISSPROT	sp_P0C7P7_Y1567_ARATH	453	Uncharacterized UDP-glucosyltransferase At1g05670 OS=Arabidopsis thaliana GN=At1g05670 PE=2 SV=1	7e-85	25	64	NCBI	gb_ABR16264.1	490	unknown [Picea sitchensis]	0	38	68.4211
isotig09510	3.78225	6.71212	6.38266	0.000712847	0.037395	0.0704389	TAIR	AT4G26740	245	ATS1ATS1 (ARABIDOPSIS THALIANA SEED GENE 1); calcium ion bindingchr4:13473791-13475278 REVERSE	1e-66	218	54.5872	SWISSPROT	sp_P22373_DPOM_CLAPU	1063	Probable DNA polymerase OS=Claviceps purpurea PE=3 SV=1	1.7	104	29.8077	NCBI	gb_ABK26654.1	242	unknown [Picea sitchensis]	1e-109	240	79.1667
isotig16646	3.77522	8.64875	12.57	1.62514e-05	0.00565132	3.789	TAIR	AT3G07130	532	ATPAP15, PAP15PAP15 (PURPLE ACID PHOSPHATASE 15); acid phosphatase/ protein serine/threonine phosphatasechr3:2255763-2257981 REVERSE	1e-112	319	58.3072	SWISSPROT	sp_Q9SFU3_PPA15_ARATH	532	Purple acid phosphatase 15 OS=Arabidopsis thaliana GN=PAP15 PE=1 SV=1	1e-111	319	58.3072	NCBI	ref_NP_001061440.1	622	Os08g0280100 [Oryza sativa (japonica cultivar-group)] dbj_BAC99527.1_ putative phytase [Oryza sativa Japonica Group] dbj_BAF23354.1_ Os08g0280100 [Oryza sativa Japonica Group] dbj_BAG92843.1_ unnamed protein product [Oryza sativa Japonica Group]	1e-130	338	63.3136
isotig38492	3.76083	8.35601	12.0857	2.03829e-05	0.00599661	3.587	TAIR	AT2G41445	227	unknown proteinchr2:17275591-17277330 FORWARD	1.1	41	41.4634	SWISSPROT	sp_Q29L50_SMBT_DROPS	1274	Polycomb protein Sfmbt OS=Drosophila pseudoobscura pseudoobscura GN=Sfmbt PE=3 SV=2	1.7	42	40.4762	NCBI	gb_ACN39826.1	265	unknown [Picea sitchensis]	0.001	107	34.5794
isotig06133	3.75819	10.2037	7.30968	0.000344179	0.0255844	0.830487	TAIR	AT1G05680	453	UDP-glucoronosyl/UDP-glucosyl transferase family proteinchr1:1703196-1704639 REVERSE	6e-91	453	38.1898	SWISSPROT	sp_P0C7P7_Y1567_ARATH	453	Uncharacterized UDP-glucosyltransferase At1g05670 OS=Arabidopsis thaliana GN=At1g05670 PE=2 SV=1	1e-91	453	38.6313	NCBI	gb_ABR16264.1	490	unknown [Picea sitchensis]	0	479	73.2777
isotig22193	3.75464	7.78946	10.8698	3.74467e-05	0.00816566	3.02826	TAIR	AT1G32440	571	PKp3PKp3 (plastidial pyruvate kinase 3); pyruvate kinasechr1:11712205-11714963 FORWARD	5.3	23	52.1739	SWISSPROT	sp_Q9WUW9_S1C2A_RAT	296	Sulfotransferase 1C2A OS=Rattus norvegicus GN=Sult1c2a PE=2 SV=2	3.1	35	37.1429	NCBI	gb_ABK20916.1	64	unknown [Picea sitchensis]	1e-09	42	73.8095
isotig30732	3.73384	10.04	6.38313	0.000712569	0.037395	0.0708505	TAIR	AT2G04160	772	AIR3AIR3; serine-type endopeptidasechr2:1401450-1407694 REVERSE	0	756	55.6878	SWISSPROT	sp_O65351_SUBL_ARATH	757	Subtilisin-like protease OS=Arabidopsis thaliana GN=ARA12 PE=1 SV=1	0	736	46.875	NCBI	gb_ACP18876.1	771	subtilisin-like serine protease [Carica papaya]	0	760	56.1842
isotig08284	3.71884	7.36225	6.86313	0.000483962	0.0306611	0.476395	TAIR	AT3G51070	895	dehydration-responsive protein-relatedchr3:18969068-18972291 FORWARD	0.043	131	23.6641	SWISSPROT	sp_Q5UR47_YR570_MIMIV	247	Uncharacterized protein R570 OS=Acanthamoeba polyphaga mimivirus GN=MIMI_R570 PE=4 SV=1	0.017	67	37.3134	NCBI	gb_ADE77160.1	244	unknown [Picea sitchensis]	2e-21	144	48.6111
isotig23221	3.71559	7.42997	10.4024	4.81099e-05	0.00929943	2.79165	TAIR	AT1G10220	267	FUNCTIONS IN: molecular_function unknown; INVOLVED IN: biological_process unknown; BEST Arabidopsis thaliana protein match is: ZCF37 (TAIR:AT1G59590.1); Has 30 Blast hits to 30 proteins in 10 species: Archae - 0; Bacteria - 2; Metazoa - 6; Fungi - 0; Plants - 15; Viruses - 0; Other Eukaryotes - 7 (source: NCBI BLink).chr1:3352159-3354690 FORWARD	1e-07	112	33.9286	SWISSPROT	sp_Q9W602_SSRP1_XENLA	693	FACT complex subunit SSRP1 OS=Xenopus laevis GN=ssrp1 PE=1 SV=1	0.85	63	33.3333	NCBI	gb_ABR16429.1	276	unknown [Picea sitchensis]	5e-06	43	58.1395
isotig37643	3.69672	11.1057	6.41628	0.000693283	0.0367571	0.0997277	TAIR	AT2G30210	570	LAC3LAC3 (laccase 3); laccasechr2:12887735-12889827 REVERSE	0	574	57.6655	SWISSPROT	sp_Q941X2_LAC3_ORYSJ	567	Laccase-3 OS=Oryza sativa subsp. japonica GN=LAC3 PE=2 SV=1	0	565	58.2301	NCBI	gb_ACN40347.1	570	unknown [Picea sitchensis]	0	558	77.5986
isotig19761	3.69352	12.2948	7.64733	0.000268984	0.022627	1.08443	TAIR	AT5G28840	377	GMEGME (GDP-D-MANNOSE 3',5'-EPIMERASE); GDP-mannose 3,5-epimerase/ NAD or NADH binding / catalyticchr5:10862472-10864024 REVERSE	0	373	90.8847	SWISSPROT	sp_A3C4S4_GME1_ORYSJ	378	GDP-mannose 3,5-epimerase 1 OS=Oryza sativa subsp. japonica GN=GME-1 PE=1 SV=1	0	378	91.0053	NCBI	gb_ABK24250.1	378	unknown [Picea sitchensis] gb_ABR16217.1_ unknown [Picea sitchensis]	0	378	98.4127
isotig43355	3.68952	7.7225	9.95557	6.17318e-05	0.0099354	2.55282	TAIR	AT1G26380	535	FAD-binding domain-containing proteinchr1:9126901-9128508 REVERSE	7e-49	230	41.7391	SWISSPROT	sp_P93479_RETO_PAPSO	535	Reticuline oxidase OS=Papaver somniferum GN=BBE1 PE=3 SV=1	4e-36	229	37.1179	NCBI	ref_XP_002329230.1	537	predicted protein [Populus trichocarpa] gb_EEF08142.1_ predicted protein [Populus trichocarpa]	2e-55	236	48.3051
isotig40789	3.68858	7.24865	8.92085	0.000114555	0.0138623	1.94721	TAIR	AT1G80450	177	VQ motif-containing proteinchr1:30244155-30244688 REVERSE	0.024	74	31.0811	SWISSPROT	sp_Q3YRL2_RL2_EHRCJ	276	50S ribosomal protein L2 OS=Ehrlichia canis (strain Jake) GN=rplB PE=3 SV=1	1	39	41.0256	NCBI	ref_XP_002323172.1	250	predicted protein [Populus trichocarpa] gb_EEF04933.1_ predicted protein [Populus trichocarpa]	0.029	101	29.703
isotig13270	3.66614	9.49297	8.86093	0.000118959	0.0141776	1.90969	TAIR	AT1G55230	300	unknown proteinchr1:20602895-20603797 FORWARD	2e-73	261	48.659	SWISSPROT	sp_Q497B2_TM45B_RAT	278	Transmembrane protein 45B OS=Rattus norvegicus GN=Tmem45b PE=2 SV=1	5e-16	229	27.9476	NCBI	ref_XP_001763078.1	323	predicted protein [Physcomitrella patens subsp. patens] gb_EDQ71955.1_ predicted protein [Physcomitrella patens subsp. patens]	8e-86	336	50.2976
isotig00386	3.66058	11.4378	5.86189	0.00111377	0.047896	-0.401339	TAIR	AT5G24230	369	LOCATED IN: cellular_component unknown; EXPRESSED IN: root; BEST Arabidopsis thaliana protein match is: triacylglycerol lipase (TAIR:AT5G24200.1); Has 125 Blast hits to 125 proteins in 14 species: Archae - 0; Bacteria - 0; Metazoa - 3; Fungi - 7; Plants - 115; Viruses - 0; Other Eukaryotes - 0 (source: NCBI BLink).chr5:8229182-8230841 FORWARD	2.2	66	30.303
isotig11273	3.6526	9.7492	6.35072	0.000732027	0.0377668	0.0424807	TAIR	AT3G49845	124	FUNCTIONS IN: molecular_function unknown; INVOLVED IN: biological_process unknown; LOCATED IN: cellular_component unknown; EXPRESSED IN: root; CONTAINS InterPro DOMAIN/s: XYPPX repeat (InterPro:IPR006031); Has 14038 Blast hits to 7746 proteins in 541 species: Archae - 8; Bacteria - 1083; Metazoa - 5225; Fungi - 1793; Plants - 3748; Viruses - 424; Other Eukaryotes - 1757 (source: NCBI BLink).chr3:…	0.01	44	43.1818	SWISSPROT	sp_P38486_LEG3_CANFA	296	Galectin-3 OS=Canis familiaris GN=LGALS3 PE=1 SV=3	1.5	31	48.3871	NCBI	gb_ABK22401.1	66	unknown [Picea sitchensis]	1e-14	51	74.5098
isotig06129	3.65258	10.1062	6.68001	0.000559469	0.0328679	0.324836	TAIR	AT4G15480	490	UGT84A1UGT84A1; UDP-glycosyltransferase/ sinapate 1-glucosyltransferase/ transferase, transferring glycosyl groupschr4:8849000-8850472 REVERSE	8e-89	450	39.3333	SWISSPROT	sp_P0C7P7_Y1567_ARATH	453	Uncharacterized UDP-glucosyltransferase At1g05670 OS=Arabidopsis thaliana GN=At1g05670 PE=2 SV=1	5e-89	447	38.255	NCBI	gb_ABR16264.1	490	unknown [Picea sitchensis]	0	477	73.3753
isotig36285	3.64098	8.56027	7.10039	0.000402918	0.027868	0.667195	TAIR	AT1G80440	354	kelch repeat-containing F-box family proteinchr1:30241763-30242827 FORWARD	2e-44	273	39.5604	SWISSPROT	sp_Q9M8L2_FBK30_ARATH	354	F-box/kelch-repeat protein At1g80440 OS=Arabidopsis thaliana GN=At1g80440 PE=2 SV=1	2e-43	273	39.5604	NCBI	gb_ABK23938.1	353	unknown [Picea sitchensis]	1e-125	305	70.1639
isotig24078	3.64078	9.2548	9.32337	8.9418e-05	0.012337	2.19204	TAIR	AT3G56080	357	dehydration-responsive protein-relatedchr3:20810526-20812054 REVERSE	2.5	19	47.3684	SWISSPROT	sp_Q1ZXC2_PAP1B_DICDI	814	Polyadenylate-binding protein 1-B OS=Dictyostelium discoideum GN=pabpc1B PE=3 SV=1	0.18	71	30.9859	NCBI	gb_ABK23759.1	266	unknown [Picea sitchensis]	9e-40	150	61.3333
isotig26945	3.63441	7.08661	5.81673	0.00115932	0.0491026	-0.443899	TAIR	AT5G13330	212	Rap2.6LRap2.6L (related to AP2 6L); DNA binding / transcription factorchr5:4272384-4274461 FORWARD	8e-17	112	42.8571	SWISSPROT	sp_Q9LYU3_EF113_ARATH	212	Ethylene-responsive transcription factor ERF113 OS=Arabidopsis thaliana GN=ERF113 PE=2 SV=1	1e-15	112	42.8571	NCBI	gb_ABK26999.1	429	unknown [Picea sitchensis]	1e-110	345	61.1594
isotig06128	3.62508	10.1705	7.3708	0.000328932	0.0249596	0.877305	TAIR	AT4G15480	490	UGT84A1UGT84A1; UDP-glycosyltransferase/ sinapate 1-glucosyltransferase/ transferase, transferring glycosyl groupschr4:8849000-8850472 REVERSE	6e-91	456	40.1316	SWISSPROT	sp_P0C7P7_Y1567_ARATH	453	Uncharacterized UDP-glucosyltransferase At1g05670 OS=Arabidopsis thaliana GN=At1g05670 PE=2 SV=1	4e-90	453	38.1898	NCBI	gb_ABR16264.1	490	unknown [Picea sitchensis]	0	479	71.8163
isotig15080	3.62255	7.01038	10.964	3.56453e-05	0.00804314	3.07439	TAIR	AT5G38700	182	unknown proteinchr5:15489690-15490238 FORWARD	1e-05	170	28.8235	SWISSPROT	sp_B2RPY5_GP161_MOUSE	545	G-protein coupled receptor 161 OS=Mus musculus GN=Gpr161 PE=2 SV=1	6.5	41	34.1463	NCBI	gb_ABK26709.1	178	unknown [Picea sitchensis]	2e-57	169	68.6391
isotig38275	3.61727	7.99234	6.988	0.000439186	0.029734	0.57758	TAIR	AT1G75390	173	AtbZIP44AtbZIP44 (Arabidopsis thaliana basic leucine-zipper 44); DNA binding / protein heterodimerization/ transcription factorchr1:28292224-28292745 FORWARD	7e-20	90	50	SWISSPROT	sp_P24068_OCS1_MAIZE	151	Ocs element-binding factor 1 OS=Zea mays GN=OBF1 PE=2 SV=2	4e-14	81	44.4444	NCBI	gb_ABR16645.1	173	unknown [Picea sitchensis]	6e-26	100	63
isotig28464	3.61442	6.59353	12.3769	1.77695e-05	0.00582243	3.70978	TAIR	AT4G19970	715	unknown proteinchr4:10818242-10825343 FORWARD	8e-74	319	42.9467	SWISSPROT	sp_P0C042_Y4597_ARATH	367	Uncharacterized protein At4g15970 OS=Arabidopsis thaliana GN=At4g15970 PE=2 SV=1	1e-71	304	43.75	NCBI	gb_ABR16599.1	422	unknown [Picea sitchensis]	1e-100	282	61.3475
isotig15219	3.60676	9.15185	6.54564	0.000623531	0.0350276	0.211172	TAIR	AT2G31750	456	UGT74D1UGT74D1 (UDP-glucosyl transferase 74D1); UDP-glycosyltransferase/ abscisic acid glucosyltransferase/ transferase, transferring glycosyl groups / transferase, transferring hexosyl groupschr2:13497312-13499870 FORWARD	1e-86	470	37.4468	SWISSPROT	sp_P0C7P7_Y1567_ARATH	453	Uncharacterized UDP-glucosyltransferase At1g05670 OS=Arabidopsis thaliana GN=At1g05670 PE=2 SV=1	3e-82	465	39.1398	NCBI	gb_ABR17196.1	484	unknown [Picea sitchensis]	0	479	79.5407
isotig10357	3.59952	8.12571	7.77935	0.000244874	0.021147	1.18066	TAIR	AT2G17420	378	NTRA, ATNTRA, NTR2NTRA (NADPH-DEPENDENT THIOREDOXIN REDUCTASE A); thioredoxin-disulfide reductasechr2:7564357-7566219 FORWARD	1e-133	327	70.948	SWISSPROT	sp_Q39242_TRXB2_ARATH	383	Thioredoxin reductase 2 OS=Arabidopsis thaliana GN=NTR2 PE=2 SV=2	1e-132	327	70.948	NCBI	gb_ABK24194.1	340	unknown [Picea sitchensis]	1e-159	334	86.2275
isotig23248	3.59937	8.54065	6.63048	0.000582158	0.033393	0.283188	TAIR	AT4G22810	324	DNA-binding protein-relatedchr4:11984432-11985406 FORWARD	1e-32	168	45.2381	SWISSPROT	sp_Q9S7C9_ESCA_ARATH	311	Putative DNA-binding protein ESCAROLA OS=Arabidopsis thaliana GN=ESC PE=2 SV=1	3e-25	161	42.236	NCBI	gb_ABL63118.1	293	AT-hook DNA-binding protein [Catharanthus roseus]	2e-34	162	50
isotig12422	3.59426	10.413	9.02064	0.000107634	0.013419	2.00906	TAIR	AT5G51030	314	short-chain dehydrogenase/reductase (SDR) family proteinchr5:20747862-20749352 REVERSE	4e-53	312	37.1795	SWISSPROT	sp_Q9ZUH5_SDR2_ARATH	296	Short-chain dehydrogenase/reductase 2 OS=Arabidopsis thaliana GN=SDR2 PE=1 SV=1	9e-49	297	41.7508	NCBI	gb_ABK26346.1	322	unknown [Picea sitchensis]	1e-146	322	81.9876
isotig16008	3.59262	9.52323	11.4741	2.74718e-05	0.00703938	3.31569	TAIR	AT1G77210	504	sugar transporter, putativechr1:29009036-29010980 REVERSE	3.1	14	71.4286								NCBI	ref_XP_002645427.1	329	Hypothetical protein CBG15559 [Caenorhabditis briggsae] emb_CAP33724.1_ Hypothetical protein CBG15559 [Caenorhabditis briggsae]	4.8	54	29.6296
isotig23399	3.58963	7.05389	6.08032	0.000920394	0.0429893	-0.199254	TAIR	AT5G13330	212	Rap2.6LRap2.6L (related to AP2 6L); DNA binding / transcription factorchr5:4272384-4274461 FORWARD	5e-18	53	75.4717	SWISSPROT	sp_Q9LYU3_EF113_ARATH	212	Ethylene-responsive transcription factor ERF113 OS=Arabidopsis thaliana GN=ERF113 PE=2 SV=1	6e-17	53	75.4717	NCBI	gb_ABK26999.1	429	unknown [Picea sitchensis]	1e-21	78	67.9487
isotig15082	3.57496	7.17843	12.2589	1.87793e-05	0.00584682	3.66048	TAIR	AT5G38700	182	unknown proteinchr5:15489690-15490238 FORWARD	2e-05	169	28.9941								NCBI	gb_ABK26709.1	178	unknown [Picea sitchensis]	5e-54	169	66.8639
isotig23974	3.57013	8.51583	10.0776	5.76118e-05	0.00958198	2.61932	TAIR	AT1G01140	447	CIPK9, SnRK3.12, PKS6CIPK9 (CBL-INTERACTING PROTEIN KINASE 9); ATP binding / kinase/ protein kinase/ protein serine/threonine kinasechr1:64398-67512 REVERSE	1e-123	78	53.8462	SWISSPROT	sp_Q2QY53_CIPKW_ORYSJ	438	CBL-interacting protein kinase 32 OS=Oryza sativa subsp. japonica GN=CIPK32 PE=2 SV=2	1e-123	79	45.5696	NCBI	ref_XP_002301435.1	441	predicted protein [Populus trichocarpa] gb_ABJ91219.1_ CBL-interacting protein kinase 12 [Populus trichocarpa] gb_EEE80708.1_ predicted protein [Populus trichocarpa]	1e-124	78	53.8462
isotig09511	3.5593	7.15195	10.4869	4.59452e-05	0.00908236	2.83539	TAIR	AT2G33380	236	RD20RD20 (RESPONSIVE TO DESSICATION 20); calcium ion bindingchr2:14144984-14146374 REVERSE	4e-68	226	50	SWISSPROT	sp_Q9UYS8_TOP1_PYRAB	685	DNA topoisomerase 1 OS=Pyrococcus abyssi GN=topA PE=3 SV=1	2.2	23	56.5217	NCBI	gb_ABK26654.1	242	unknown [Picea sitchensis]	1e-111	233	83.2618
isotig24515	3.55322	8.53207	6.37874	0.000715173	0.0374274	0.0670104	TAIR	AT2G30420	112	ETC2ETC2; DNA binding / transcription factorchr2:12960937-12961915 REVERSE	1e-17	83	55.4217	SWISSPROT	sp_Q8GV05_TRY_ARATH	106	Transcription factor TRY OS=Arabidopsis thaliana GN=TRY PE=1 SV=1	2e-16	60	61.6667	NCBI	gb_ADE77410.1	165	unknown [Picea sitchensis]	2e-17	55	70.9091
isotig38936	3.55095	8.70502	7.77859	0.000245005	0.021147	1.18011	TAIR	AT4G14720	315	PPD2, TIFY4BPPD2; dioxygenase/ metal ion bindingchr4:8432452-8434934 REVERSE	2e-06	173	31.2139	SWISSPROT	sp_Q8GY55_TIF4B_ARATH	315	Protein TIFY 4B OS=Arabidopsis thaliana GN=TIFY4B PE=1 SV=1	2e-05	173	31.2139	NCBI	gb_ABK26593.1	286	unknown [Picea sitchensis]	4e-73	277	59.5668
isotig16023	3.54401	6.8806	7.74451	0.000250985	0.0215103	1.15543	TAIR	AT4G33550	115	lipid bindingchr4:16134538-16134964 FORWARD	6e-15	86	41.8605	SWISSPROT	sp_Q43748_NLTP_BETVU	117	Non-specific lipid-transfer protein OS=Beta vulgaris GN=IWF1' PE=3 SV=1	0.0002	109	33.945	NCBI	gb_ABK23395.1	103	unknown [Picea sitchensis] gb_ABK25747.1_ unknown [Picea sitchensis]	2e-39	97	83.5052
isotig44043	3.5403	6.13799	8.2782	0.000173759	0.0173108	1.52958	TAIR	AT2G20562	73	unknown proteinchr2:8850367-8850835 REVERSE	4e-20	73	54.7945	SWISSPROT	sp_P49259_PLA2R_BOVIN	1463	Secretory phospholipase A2 receptor OS=Bos taurus GN=PLA2R1 PE=1 SV=1	2.9	48	27.0833	NCBI	ref_XP_002285182.1	73	PREDICTED: hypothetical protein [Vitis vinifera] emb_CBI20252.1_ unnamed protein product [Vitis vinifera]	5e-19	73	56.1644
isotig21847	3.53777	8.48174	8.96273	0.000111589	0.0135937	1.97326	TAIR	AT2G16910	571	AMSAMS (ABORTED MICROSPORES); DNA binding / transcription factorchr2:7331721-7334077 FORWARD	3e-19	207	30.4348	SWISSPROT	sp_Q9ZVX2_AMS_ARATH	571	Transcription factor ABORTED MICROSPORES OS=Arabidopsis thaliana GN=AMS PE=1 SV=2	3e-18	207	30.4348	NCBI	gb_ABR17667.1	252	unknown [Picea sitchensis]	3e-82	225	73.3333
isotig11177	3.5344	7.28838	8.28458	0.000173018	0.0173108	1.5339	TAIR	AT4G02330	573	ATPMEPCRBATPMEPCRB; pectinesterasechr4:1032479-1034928 FORWARD	1e-131	104	28.8462	SWISSPROT	sp_Q8RXK7_PME41_ARATH	573	Probable pectinesterase/pectinesterase inhibitor 41 OS=Arabidopsis thaliana GN=PME41 PE=2 SV=2	1e-130	104	28.8462	NCBI	gb_ACN40984.1	601	unknown [Picea sitchensis]	1e-144	80	30
isotig22864	3.51986	7.02535	6.81063	0.000504341	0.0312259	0.433332	TAIR	AT1G19180	187	TIFY10AJAZ1 (JASMONATE-ZIM-DOMAIN PROTEIN 1); protein bindingchr1:6622708-6623271 FORWARD	5e-09	167	29.9401	SWISSPROT	sp_Q9LMA8_TI10A_ARATH	253	Protein TIFY 10A OS=Arabidopsis thaliana GN=TIFY10A PE=1 SV=1	5e-08	167	29.9401	NCBI	gb_ABK22803.1	269	unknown [Picea sitchensis]	3e-92	268	67.1642
isotig11178	3.51789	8.53612	9.3833	8.62499e-05	0.0120711	2.22745	TAIR	AT4G02330	573	ATPMEPCRBATPMEPCRB; pectinesterasechr4:1032479-1034928 FORWARD	1e-136	568	46.831	SWISSPROT	sp_Q8RXK7_PME41_ARATH	573	Probable pectinesterase/pectinesterase inhibitor 41 OS=Arabidopsis thaliana GN=PME41 PE=2 SV=2	1e-135	568	46.831	NCBI	gb_ACN40984.1	601	unknown [Picea sitchensis]	1e-151	559	52.415
isotig46066	3.51567	8.34665	6.06634	0.000931552	0.043224	-0.212004	TAIR	AT1G13360	194	unknown proteinchr1:4577229-4577813 REVERSE	3e-05	124	26.6129	SWISSPROT	sp_Q5VWK0_NBPF6_HUMAN	638	Neuroblastoma breakpoint family member 6 OS=Homo sapiens GN=NBPF6 PE=2 SV=2	1.8	79	31.6456	NCBI	gb_ABK24414.1	217	unknown [Picea sitchensis]	9e-57	194	61.8557
isotig13750	3.51542	6.8915	8.45711	0.000154307	0.0162913	1.64931	TAIR	AT5G10830	261	embryo-abundant protein-relatedchr5:3423731-3424649 FORWARD	3e-69	261	49.0421	SWISSPROT	sp_Q55EX9_Y8948_DICDI	296	Putative methyltransferase DDB_G0268948 OS=Dictyostelium discoideum GN=DDB_G0268948 PE=1 SV=1	1e-22	261	30.6513	NCBI	gb_ABK25958.1	263	unknown [Picea sitchensis]	1e-101	260	70.3846
isotig16806	3.50892	7.17127	9.75524	6.92603e-05	0.0106445	2.4415	TAIR	AT4G32300	821	SD2-5SD2-5 (S-DOMAIN-2 5); carbohydrate binding / kinase/ protein kinasechr4:15599970-15602435 FORWARD	1e-103	665	36.0902	SWISSPROT	sp_Q8RWZ5_SD25_ARATH	821	G-type lectin S-receptor-like serine/threonine-protein kinase SD2-5 OS=Arabidopsis thaliana GN=SD25 PE=1 SV=1	1e-102	665	36.0902	NCBI	ref_XP_002282684.1	815	PREDICTED: hypothetical protein [Vitis vinifera]	1e-106	671	38.152
isotig25616	3.506	6.35208	9.36902	8.69931e-05	0.0120877	2.21903	TAIR	AT5G06740	652	lectin protein kinase family proteinchr5:2084094-2086052 FORWARD	1e-121	602	40.8638	SWISSPROT	sp_Q9M021_LRKA1_ARATH	682	Lectin-domain containing receptor kinase A4.1 OS=Arabidopsis thaliana GN=LECRKA4.1 PE=2 SV=1	3e-89	592	36.8243	NCBI	dbj_BAA82556.1	676	lectin-like protein kinase [Populus nigra]	1e-134	602	43.8538
isotig15058	3.49897	7.4543	6.82188	0.000499891	0.0311248	0.442589	TAIR	AT4G23160	1262	protein kinase family proteinchr4:12129485-12134086 FORWARD	0.01	37	43.2432	SWISSPROT	sp_P10978_POLX_TOBAC	1328	Retrovirus-related Pol polyprotein from transposon TNT 1-94 OS=Nicotiana tabacum PE=2 SV=1	1e-07	50	48	NCBI	gb_AAA33778.1	88	reverse transcriptase [Pinus coulteri]	3e-14	54	68.5185
isotig26385	3.49675	8.00044	11.7338	2.41591e-05	0.0065183	3.4332	TAIR	AT2G27430	438	bindingchr2:11729914-11733170 REVERSE	1e-59	432	36.3426	SWISSPROT	sp_Q8VZ40_PUB14_ARATH	632	U-box domain-containing protein 14 OS=Arabidopsis thaliana GN=PUB14 PE=1 SV=1	5e-23	284	28.8732	NCBI	ref_XP_002316829.1	425	predicted protein [Populus trichocarpa] gb_EEE97441.1_ predicted protein [Populus trichocarpa]	7e-65	360	40.5556
isotig26032	3.49256	7.54074	10.6442	4.22066e-05	0.00873485	2.91571	TAIR	AT5G13750	478	ZIFL1ZIFL1 (ZINC INDUCED FACILITATOR-like 1); tetracycline:hydrogen antiporterchr5:4438318-4441289 FORWARD	7e-98	19	68.4211	SWISSPROT	sp_Q94BZ1_ZIFL1_ARATH	478	Protein ZINC INDUCED FACILITATOR-LIKE 1 OS=Arabidopsis thaliana GN=ZIFL1 PE=2 SV=1	8e-97	19	68.4211	NCBI	gb_ABR17390.1	512	unknown [Picea sitchensis]	1e-142	21	52.381
isotig38969	3.4781	8.34682	6.92135	0.000462463	0.0302419	0.523787	TAIR	AT1G29290	107	unknown proteinchr1:10245055-10245378 FORWARD	1	103	24.2718	SWISSPROT	sp_Q640I9_KDM2B_XENLA	1259	Lysine-specific demethylase 2B OS=Xenopus laevis GN=kdm2b PE=2 SV=1	2.2	71	26.7606	NCBI	ref_YP_002370992.1	838	HEAT domain containing protein [Cyanothece sp. PCC 8801] gb_ACK64836.1_ HEAT domain containing protein [Cyanothece sp. PCC 8801]	4.2	85	27.0588
isotig28974	3.46961	11.8875	8.17355	0.000186447	0.0179472	1.45825	TAIR	AT2G40000	435	HSPRO2, ATHSPRO2HSPRO2 (ARABIDOPSIS ORTHOLOG OF SUGAR BEET HS1 PRO-1 2)chr2:16700649-16701956 REVERSE	1e-78	419	38.4248	SWISSPROT	sp_P17139_CO4A1_CAEEL	1759	Collagen alpha-1(IV) chain OS=Caenorhabditis elegans GN=emb-9 PE=1 SV=4	7	16	56.25	NCBI	ref_XP_001759562.1	420	predicted protein [Physcomitrella patens subsp. patens] gb_EDQ75474.1_ predicted protein [Physcomitrella patens subsp. patens]	1e-108	424	49.0566
contig19679	3.46935	11.6818	10.4292	4.74109e-05	0.00923473	2.80557	TAIR	AT4G08250	483	scarecrow transcription factor family proteinchr4:5196787-5198238 FORWARD	0.043	66	36.3636	SWISSPROT	sp_Q9SUF5_SCL26_ARATH	483	Scarecrow-like protein 26 OS=Arabidopsis thaliana GN=SCL26 PE=2 SV=1	0.45	66	36.3636	NCBI	gb_ABK25804.1	229	unknown [Picea sitchensis]	3e-44	121	75.2066
isotig37058	3.4693	9.64905	8.11658	0.000193803	0.0183353	1.41901	TAIR	AT5G18860	890	inosine-uridine preferring nucleoside hydrolase family proteinchr5:6291023-6295581 FORWARD	1e-15	113	28.3186	SWISSPROT	sp_A0L0Y0_RIHA_SHESA	318	Pyrimidine-specific ribonucleoside hydrolase rihA OS=Shewanella sp. (strain ANA-3) GN=rihA PE=3 SV=1	0.0007	41	36.5854	NCBI	ref_XP_002277102.1	1054	PREDICTED: hypothetical protein [Vitis vinifera]	3e-10	106	29.2453
isotig06143	3.46364	11.2904	6.79221	0.000511725	0.0313291	0.418148	TAIR	AT4G15480	490	UGT84A1UGT84A1; UDP-glycosyltransferase/ sinapate 1-glucosyltransferase/ transferase, transferring glycosyl groupschr4:8849000-8850472 REVERSE	2e-87	451	39.0244	SWISSPROT	sp_P0C7P7_Y1567_ARATH	453	Uncharacterized UDP-glucosyltransferase At1g05670 OS=Arabidopsis thaliana GN=At1g05670 PE=2 SV=1	4e-87	447	38.0313	NCBI	gb_ABR16264.1	490	unknown [Picea sitchensis]	0	477	72.956
isotig10962	3.46079	12.2682	9.43749	8.34969e-05	0.0119266	2.25925	TAIR	AT3G12500	322	ATHCHIB, PR3, PR-3, CHI-B, B-CHIATHCHIB (ARABIDOPSIS THALIANA BASIC CHITINASE); chitinasechr3:3962501-3963945 REVERSE	1e-106	332	52.4096	SWISSPROT	sp_Q42993_CHI1_ORYSJ	323	Chitinase 1 OS=Oryza sativa subsp. japonica GN=Cht1 PE=2 SV=1	1e-117	334	59.2814	NCBI	gb_ABK21438.1	341	unknown [Picea sitchensis] gb_ABK21612.1_ unknown [Picea sitchensis]	1e-148	344	72.6744
isotig40440	3.44941	9.94904	10.6839	4.13209e-05	0.00860041	2.93572	TAIR	AT5G50200	210	WR3, ATNRT3.1, NRT3.1WR3 (WOUND-RESPONSIVE 3); nitrate transmembrane transporterchr5:20436612-20437535 FORWARD	8e-37	182	45.6044	SWISSPROT	sp_Q9FGS5_NRT31_ARATH	210	High-affinity nitrate transporter 3.1 OS=Arabidopsis thaliana GN=NRT3.1 PE=1 SV=1	9e-36	182	45.6044	NCBI	ref_XP_002511305.1	207	conserved hypothetical protein [Ricinus communis] gb_EEF51907.1_ conserved hypothetical protein [Ricinus communis]	6e-44	201	48.7562
isotig11149	3.44865	7.60424	5.81958	0.00115639	0.0490914	-0.441209	TAIR	AT4G11290	326	peroxidase, putativechr4:6869993-6871476 FORWARD	6e-62	155	41.9355	SWISSPROT	sp_A7QEU4_PER5_VITVI	329	Peroxidase 5 OS=Vitis vinifera GN=GSVIVT00037159001 PE=1 SV=2	5e-86	164	51.2195	NCBI	sp_A7QEU4.1_PER5_VITVI	362	RecName: Full=Peroxidase 5	4e-85	164	51.2195
isotig11391	3.44849	7.44636	11.0013	3.49591e-05	0.00804314	3.09254	TAIR	AT2G46340	1029	SPA1SPA1 (SUPPRESSOR OF PHYA-105 1); protein binding / signal transducerchr2:19022572-19026821 REVERSE	4.5	28	46.4286	SWISSPROT	sp_Q8K9Y5_NUOCD_BUCAP	597	NADH-quinone oxidoreductase subunit C/D OS=Buchnera aphidicola subsp. Schizaphis graminum GN=nuoC PE=3 SV=1	5.7	43	39.5349	NCBI	gb_ADE76289.1	95	unknown [Picea sitchensis]	6e-29	95	70.5263
isotig33256	3.43974	10.7297	7.94157	0.000218585	0.0199043	1.29663	TAIR	AT1G50640	225	ERF3, ATERF3ERF3 (ETHYLENE RESPONSIVE ELEMENT BINDING FACTOR 3); DNA binding / protein binding / transcription factor/ transcription repressorchr1:18757602-18758279 REVERSE	3e-19	187	37.9679	SWISSPROT	sp_O80339_ERF82_ARATH	225	Ethylene-responsive transcription factor 3 OS=Arabidopsis thaliana GN=ERF3 PE=1 SV=1	3e-18	187	37.9679	NCBI	gb_ADE76173.1	189	unknown [Picea sitchensis]	1e-46	188	58.5106
isotig32118	3.43493	11.7631	7.6876	0.000261352	0.0222418	1.11396	TAIR	AT1G19320	247	pathogenesis-related thaumatin family proteinchr1:6679327-6680178 FORWARD	1e-76	244	56.5574	SWISSPROT	sp_P28493_PR5_ARATH	239	Pathogenesis-related protein 5 OS=Arabidopsis thaliana GN=At1g75040 PE=1 SV=1	4e-74	238	55.4622	NCBI	gb_ABR17407.1	246	unknown [Picea sitchensis]	2e-87	233	65.6652
isotig24077	3.42429	11.5957	8.00223	0.000209602	0.0194395	1.33937	TAIR	AT1G62240	227	unknown proteinchr1:22994640-22995323 FORWARD	0.1	122	23.7705	SWISSPROT	sp_Q54CL3_PEX13_DICDI	570	Probable peroxisomal membrane protein PEX13 OS=Dictyostelium discoideum GN=pex13 PE=3 SV=1	0.06	82	34.1463	NCBI	gb_ABK23759.1	266	unknown [Picea sitchensis]	2.9	55	41.8182
isotig21941	3.41284	8.53418	8.44947	0.000155084	0.016326	1.64425	TAIR	AT3G23250	285	MYB15, ATY19, ATMYB15MYB15 (MYB DOMAIN PROTEIN 15); DNA binding / transcription factorchr3:8309492-8310624 FORWARD	5e-56	241	49.7925	SWISSPROT	sp_Q7XBH4_MYB4_ORYSJ	257	Myb-related protein Myb4 OS=Oryza sativa subsp. japonica GN=MYB4 PE=2 SV=2	2e-55	205	56.5854	NCBI	gb_ABR18254.1	372	unknown [Picea sitchensis]	1e-161	371	76.2803
isotig20948	3.40786	8.63411	6.12916	0.0008826	0.0417504	-0.154912	TAIR	AT1G23600	270	unknown proteinchr1:8361198-8362358 REVERSE	2.9	48	33.3333	SWISSPROT	sp_Q5L0I8_IF2_GEOKA	709	Translation initiation factor IF-2 OS=Geobacillus kaustophilus GN=infB PE=3 SV=1	0.21	96	27.0833	NCBI	ref_XP_002604281.1	1057	hypothetical protein BRAFLDRAFT_88570 [Branchiostoma floridae] gb_EEN60292.1_ hypothetical protein BRAFLDRAFT_88570 [Branchiostoma floridae]	0.4	170	26.4706
isotig02184	3.4071	6.88516	6.79101	0.00051221	0.0313291	0.417157	TAIR	AT4G33300	816	ADR1-L1ADR1-L1 (ADR1-like 1); ATP binding / protein bindingchr4:16051162-16054005 REVERSE	5e-16	117	40.1709	SWISSPROT	sp_Q9SZA7_DRL29_ARATH	832	Probable disease resistance protein At4g33300 OS=Arabidopsis thaliana GN=At4g33300 PE=2 SV=2	6e-15	117	40.1709	NCBI	gb_ACN40981.1	852	unknown [Picea sitchensis]	1e-17	58	81.0345
isotig10273	3.4067	10.6277	10.1822	5.4331e-05	0.00943722	2.67557	TAIR	AT3G17630	800	ATCHX19, CHX19ATCHX19 (CATION/H+ EXCHANGER 19); monovalent cation:proton antiporter/ sodium:hydrogen antiporterchr3:6029201-6031773 FORWARD	0	802	54.6135	SWISSPROT	sp_Q9LUN4_CHX19_ARATH	800	Cation/H(+) antiporter 19 OS=Arabidopsis thaliana GN=CHX19 PE=2 SV=1	0	802	54.6135	NCBI	ref_XP_002270854.1	802	PREDICTED: hypothetical protein [Vitis vinifera]	0	805	57.5155
isotig06740	3.40524	9.74589	8.61492	0.000139213	0.0155543	1.75266	TAIR	AT1G60470	334	AtGolS4AtGolS4 (Arabidopsis thaliana galactinol synthase 4); transferase, transferring glycosyl groups / transferase, transferring hexosyl groupschr1:22279181-22280454 REVERSE	1e-137	349	68.7679	SWISSPROT	sp_O15488_GLYG2_HUMAN	501	Glycogenin-2 OS=Homo sapiens GN=GYG2 PE=1 SV=2	9e-15	289	26.9896	NCBI	gb_ABK22947.1	345	unknown [Picea sitchensis]	0	347	88.7608
isotig17839	3.39632	7.21791	12.0983	2.02615e-05	0.00599661	3.59237	TAIR	AT1G50640	225	ERF3, ATERF3ERF3 (ETHYLENE RESPONSIVE ELEMENT BINDING FACTOR 3); DNA binding / protein binding / transcription factor/ transcription repressorchr1:18757602-18758279 REVERSE	5e-20	192	33.8542	SWISSPROT	sp_Q9SXS8_ERF3_TOBAC	225	Ethylene-responsive transcription factor 3 OS=Nicotiana tabacum GN=ERF3 PE=2 SV=1	3e-22	202	36.1386	NCBI	gb_ABK21902.1	225	unknown [Picea sitchensis]	9e-80	228	71.9298
isotig06127	3.39627	10.3192	6.5407	0.000626043	0.0350276	0.206951	TAIR	AT4G15480	490	UGT84A1UGT84A1; UDP-glycosyltransferase/ sinapate 1-glucosyltransferase/ transferase, transferring glycosyl groupschr4:8849000-8850472 REVERSE	5e-89	450	39.7778	SWISSPROT	sp_P0C7P7_Y1567_ARATH	453	Uncharacterized UDP-glucosyltransferase At1g05670 OS=Arabidopsis thaliana GN=At1g05670 PE=2 SV=1	2e-87	447	37.8076	NCBI	gb_ABR16264.1	490	unknown [Picea sitchensis]	0	477	71.9078
isotig16664	3.3951	11.1811	6.94139	0.000455317	0.0301817	0.540015	TAIR	AT1G09970	977	LRR XI-23LRR XI-23; ATP binding / kinase/ protein kinase/ protein serine/threonine kinasechr1:3252408-3255428 FORWARD	4e-09	121	31.405	SWISSPROT	sp_Q9SGP2_HSL1_ARATH	996	Receptor-like protein kinase HSL1 OS=Arabidopsis thaliana GN=HSL1 PE=2 SV=1	9e-05	94	30.8511	NCBI	ref_NP_001044979.1	964	Os01g0878300 [Oryza sativa (japonica cultivar-group)] dbj_BAC06203.1_ putative leucine-rich receptor-like protein kinase [Oryza sativa Japonica Group] dbj_BAC07328.1_ putative leucine-rich receptor-like protein kinase [Oryza sativa Japonica Group] dbj_BAF06893.1_ Os01g0878300 [Oryza sativa Japonica Group] gb_EAZ14360.1_ hypothetical protein OsJ_04280 [Oryza sativa Japonica Group] dbj_BAG91377.1_ …	0.003	138	26.8116
isotig16644	3.39119	8.78971	10.1851	5.42447e-05	0.00943722	2.67709	TAIR	AT3G07130	532	ATPAP15, PAP15PAP15 (PURPLE ACID PHOSPHATASE 15); acid phosphatase/ protein serine/threonine phosphatasechr3:2255763-2257981 REVERSE	1e-113	323	58.2043	SWISSPROT	sp_Q9SFU3_PPA15_ARATH	532	Purple acid phosphatase 15 OS=Arabidopsis thaliana GN=PAP15 PE=1 SV=1	1e-112	323	58.2043	NCBI	emb_CBI33349.1	525	unnamed protein product [Vitis vinifera]	1e-129	322	66.4596
contig49998	3.39107	7.7429	8.20861	0.000182081	0.0177661	1.48225	TAIR	AT2G22720	569	FUNCTIONS IN: molecular_function unknown; INVOLVED IN: biological_process unknown; EXPRESSED IN: 24 plant structures; EXPRESSED DURING: 15 growth stages; CONTAINS InterPro DOMAIN/s: Chromatin SPT2 (InterPro:IPR013256); BEST Arabidopsis thaliana protein match is: unknown protein (TAIR:AT4G37860.1); Has 34349 Blast hits to 21327 proteins in 952 species: Archae - 9; Bacteria - 3053; Metazoa - 16365;…	0.058	52	32.6923	SWISSPROT	sp_Q5KHY3_NST1_CRYNE	1353	Stress response protein NST1 OS=Cryptococcus neoformans GN=NST1 PE=3 SV=1	0.38	40	40	NCBI	gb_ABK23483.1	73	unknown [Picea sitchensis]	1e-06	23	95.6522
isotig29294	3.38796	11.1045	7.17996	0.00037932	0.02688	0.729824	TAIR	AT5G36970	248	NHL25NHL25 (NDR1/HIN1-LIKE 25)chr5:14604367-14605194 REVERSE	1e-35	274	36.1314	SWISSPROT	sp_Q8VZ13_Y1816_ARATH	221	Uncharacterized protein At1g08160 OS=Arabidopsis thaliana GN=At1g08160 PE=2 SV=1	2e-05	138	23.1884	NCBI	gb_ABK24926.1	268	unknown [Picea sitchensis]	4e-81	275	59.2727
isotig28228	3.38573	8.22775	7.26066	0.000356999	0.0260588	0.792652	TAIR	AT1G74320	350	choline kinase, putativechr1:27941192-27942903 FORWARD	1e-108	321	57.0093	SWISSPROT	sp_Q9Y259_CHKB_HUMAN	395	Choline/ethanolamine kinase OS=Homo sapiens GN=CHKB PE=1 SV=3	4e-44	332	33.1325	NCBI	gb_ABK27035.1	385	unknown [Picea sitchensis]	0	385	80.5195
isotig25617	3.38087	6.71609	10.1842	5.42719e-05	0.00943722	2.67661	TAIR	AT5G06740	652	lectin protein kinase family proteinchr5:2084094-2086052 FORWARD	1e-123	621	40.2576	SWISSPROT	sp_Q9M021_LRKA1_ARATH	682	Lectin-domain containing receptor kinase A4.1 OS=Arabidopsis thaliana GN=LECRKA4.1 PE=2 SV=1	5e-88	631	35.4992	NCBI	ref_XP_002280067.1	667	PREDICTED: hypothetical protein [Vitis vinifera]	1e-135	632	43.1962
isotig16004	3.37777	7.28306	6.67544	0.000561518	0.0328683	0.321008	TAIR	AT4G08370	350	proline-rich extensin-like family proteinchr4:5301962-5303314 REVERSE	6.3	40	32.5	SWISSPROT	sp_Q9TA19_NU5M_LOXAF	606	NADH-ubiquinone oxidoreductase chain 5 OS=Loxodonta africana GN=MT-ND5 PE=3 SV=1	5	85	25.8824
isotig25991	3.3699	10.7715	5.97801	0.00100573	0.0450034	-0.293133	TAIR	AT3G54420	273	ATEP3, ATCHITIV, CHIVATEP3; chitinasechr3:20145935-20147034 FORWARD	7e-66	206	57.2816	SWISSPROT	sp_Q7Y1Z0_CHI5_ORYSJ	288	Chitinase 5 OS=Oryza sativa subsp. japonica GN=Cht5 PE=2 SV=1	5e-69	206	59.7087	NCBI	gb_ABK22440.1	229	unknown [Picea sitchensis]	1e-121	229	87.7729
isotig23857	3.36883	9.57083	5.97401	0.00100925	0.0450068	-0.296837	TAIR	AT1G61400	821	S-locus protein kinase, putativechr1:22654638-22657774 REVERSE	0.004	29	55.1724	SWISSPROT	sp_O64780_Y1614_ARATH	821	G-type lectin S-receptor-like serine/threonine-protein kinase At1g61400 OS=Arabidopsis thaliana GN=At1g61400 PE=2 SV=2	0.04	29	55.1724	NCBI	emb_CBI20430.1	820	unnamed protein product [Vitis vinifera]	0.0004	100	35
isotig21959	3.36723	9.72389	7.04797	0.000419386	0.0287138	0.62557	TAIR	AT2G22590	470	transferase, transferring glycosyl groupschr2:9593012-9594424 FORWARD	1e-72	470	35.7447	SWISSPROT	sp_Q43716_UFOG_PETHY	473	Anthocyanidin 3-O-glucosyltransferase OS=Petunia hybrida GN=RT PE=2 SV=1	1e-64	472	33.8983	NCBI	gb_ABR16160.1	476	unknown [Picea sitchensis]	0	476	69.3277
isotig27231	3.35753	8.21512	6.19065	0.00083752	0.0403516	-0.0995159	TAIR	AT1G60470	334	AtGolS4AtGolS4 (Arabidopsis thaliana galactinol synthase 4); transferase, transferring glycosyl groups / transferase, transferring hexosyl groupschr1:22279181-22280454 REVERSE	1e-130	323	69.3498	SWISSPROT	sp_O15488_GLYG2_HUMAN	501	Glycogenin-2 OS=Homo sapiens GN=GYG2 PE=1 SV=2	6e-13	210	28.0952	NCBI	gb_ABK22947.1	345	unknown [Picea sitchensis]	1e-171	345	83.1884
isotig11387	3.3517	7.75547	11.5019	2.70937e-05	0.006999	3.32842	TAIR	AT3G49060	805	protein kinase family protein / U-box domain-containing proteinchr3:18187386-18191878 REVERSE	2.4	29	44.8276	SWISSPROT	sp_P46522_LEA5D_GOSHI	105	Late embryogenesis abundant protein Lea5-D OS=Gossypium hirsutum GN=LEA5-D PE=2 SV=1	5.2	32	46.875	NCBI	gb_ADE76289.1	95	unknown [Picea sitchensis]	6e-29	95	70.5263
isotig17434	3.34142	11.2884	8.06455	0.000200814	0.0188032	1.38292	TAIR	AT3G03780	765	ATMS2AtMS2; 5-methyltetrahydropteroyltriglutamate-homocysteine S-methyltransferase/ methionine synthasechr3:957602-960740 FORWARD	0	766	78.1984	SWISSPROT	sp_Q42699_METE_CATRO	765	5-methyltetrahydropteroyltriglutamate--homocysteine methyltransferase OS=Catharanthus roseus GN=METE PE=2 SV=1	0	766	78.8512	NCBI	gb_ABR16134.1	766	unknown [Picea sitchensis]	0	766	95.1697
isotig14440	3.33846	9.44866	7.09467	0.000404676	0.0279165	0.662674	TAIR	AT3G51640	826	unknown proteinchr3:19154342-19157134 FORWARD	2.2	57	31.5789	SWISSPROT	sp_P30968_GNRHR_HUMAN	328	Gonadotropin-releasing hormone receptor OS=Homo sapiens GN=GNRHR PE=1 SV=1	4.9	31	45.1613	NCBI	gb_ABK26394.1	129	unknown [Picea sitchensis]	3e-06	37	78.3784
isotig09287	3.33594	8.22347	8.58561	0.000141883	0.0157486	1.73362	TAIR	AT2G36970	490	UDP-glucoronosyl/UDP-glucosyl transferase family proteinchr2:15529050-15530712 FORWARD	9e-86	484	39.0496	SWISSPROT	sp_Q9SK82_COGT2_ARATH	489	Cytokinin-O-glucosyltransferase 2 OS=Arabidopsis thaliana GN=UGT85A1 PE=1 SV=1	5e-64	482	34.0249	NCBI	gb_ADE76226.1	474	unknown [Picea sitchensis] gb_ADE76673.1_ unknown [Picea sitchensis]	0	471	71.9745
isotig25470	3.33445	8.37466	7.79637	0.00024195	0.0210986	1.19295	TAIR	AT5G66580	156	unknown proteinchr5:26572724-26573194 FORWARD	3e-07	103	29.1262	SWISSPROT	sp_Q5T2R2_DPS1_HUMAN	415	Decaprenyl-diphosphate synthase subunit 1 OS=Homo sapiens GN=PDSS1 PE=1 SV=1	1.1	25	52	NCBI	gb_ABK23417.1	235	unknown [Picea sitchensis]	2e-66	18	66.6667
isotig17979	3.33182	7.52337	5.97434	0.00100896	0.0450068	-0.29653	TAIR	AT4G24210	151	SLY1SLY1 (SLEEPY1)chr4:12563658-12564113 FORWARD	1e-16	108	45.3704	SWISSPROT	sp_Q9STX3_GID2_ARATH	151	F-box protein GID2 OS=Arabidopsis thaliana GN=GID2 PE=1 SV=1	1e-15	108	45.3704	NCBI	gb_ABK21811.1	241	unknown [Picea sitchensis]	4.1	25	64
isotig28803	3.32944	6.46797	8.82498	0.000121694	0.0142526	1.88705	TAIR	AT5G53250	63	AGP22, ATAGP22AGP22 (ARABINOGALACTAN PROTEIN 22)chr5:21603715-21604007 FORWARD	7e-09	36	69.4444	SWISSPROT	sp_Q9FK16_AGP22_ARATH	63	Arabinogalactan peptide 22 OS=Arabidopsis thaliana GN=AGP22 PE=3 SV=1	7e-08	36	69.4444	NCBI	gb_ABK23150.1	64	unknown [Picea sitchensis]	3e-19	64	76.5625
isotig15011	3.32744	8.07721	6.24667	0.000798736	0.0395825	-0.0494636	TAIR	AT1G64160	182	disease resistance-responsive family protein / dirigent family proteinchr1:23814063-23814611 FORWARD	8e-47	183	49.1803	SWISSPROT	sp_P13240_DR206_PEA	184	Disease resistance response protein 206 OS=Pisum sativum GN=PI206 PE=2 SV=2	1e-58	185	60.5405	NCBI	gb_ABR27729.1	196	dirigent-like protein [Picea sitchensis]	1e-100	196	88.7755
isotig07726	3.32735	8.65906	6.29106	0.000769454	0.03898	-0.0100686	TAIR	AT4G38540	407	monooxygenase, putative (MO2)chr4:18023187-18024827 FORWARD	1e-67	395	36.4557	SWISSPROT	sp_Q5EXK1_3HBH_KLEOX	397	3-hydroxybenzoate 6-hydroxylase OS=Klebsiella oxytoca GN=mhbM PE=1 SV=1	3e-13	317	27.1293	NCBI	gb_ABR16293.1	328	unknown [Picea sitchensis]	1e-132	317	72.8707
isotig11388	3.32655	7.82619	7.21861	0.000368435	0.0264692	0.76	TAIR	AT2G46340	1029	SPA1SPA1 (SUPPRESSOR OF PHYA-105 1); protein binding / signal transducerchr2:19022572-19026821 REVERSE	4.5	28	46.4286	SWISSPROT	sp_Q8K9Y5_NUOCD_BUCAP	597	NADH-quinone oxidoreductase subunit C/D OS=Buchnera aphidicola subsp. Schizaphis graminum GN=nuoC PE=3 SV=1	5.7	43	39.5349	NCBI	gb_ADE76289.1	95	unknown [Picea sitchensis]	6e-29	95	70.5263
isotig10354	3.3236	7.65819	7.96342	0.000215299	0.0197532	1.31206	TAIR	AT2G17420	378	NTRA, ATNTRA, NTR2NTRA (NADPH-DEPENDENT THIOREDOXIN REDUCTASE A); thioredoxin-disulfide reductasechr2:7564357-7566219 FORWARD	1e-139	328	73.1707	SWISSPROT	sp_Q39242_TRXB2_ARATH	383	Thioredoxin reductase 2 OS=Arabidopsis thaliana GN=NTR2 PE=2 SV=2	1e-138	328	73.1707	NCBI	gb_ABK24194.1	340	unknown [Picea sitchensis]	1e-167	331	88.8218
isotig28545	3.31811	8.28124	7.79485	0.000242211	0.0210986	1.19184	TAIR	AT5G08370	370	AtAGAL2AtAGAL2 (Arabidopsis thaliana ALPHA-GALACTOSIDASE 2); alpha-galactosidase/ catalytic/ hydrolase, hydrolyzing O-glycosyl compoundschr5:2691116-2693441 REVERSE	1e-47	146	63.6986	SWISSPROT	sp_P14749_AGAL_CYATE	411	Alpha-galactosidase OS=Cyamopsis tetragonoloba PE=1 SV=1	2e-45	145	60	NCBI	gb_ABK25009.1	399	unknown [Picea sitchensis]	2e-55	147	72.7891
contig43838	3.31439	7.32006	6.14942	0.000867447	0.0412479	-0.136608	TAIR	AT4G27260	612	GH3.5, WES1WES1; indole-3-acetic acid amido synthetasechr4:13653704-13655892 FORWARD	1e-126	26	53.8462	SWISSPROT	sp_O81829_GH35_ARATH	612	Indole-3-acetic acid-amido synthetase GH3.5 OS=Arabidopsis thaliana GN=GH3.5 PE=1 SV=1	1e-125	26	53.8462	NCBI	ref_XP_002533739.1	612	Indole-3-acetic acid-amido synthetase GH3.6, putative [Ricinus communis] gb_EEF28642.1_ Indole-3-acetic acid-amido synthetase GH3.6, putative [Ricinus communis]	1e-127	26	53.8462
isotig45078	3.30852	8.63164	9.25451	9.32257e-05	0.012555	2.15102	TAIR	AT3G24760	383	F-box family proteinchr3:9040108-9041259 FORWARD	2e-27	365	30.9589	SWISSPROT	sp_Q3EB08_FBK69_ARATH	383	F-box/kelch-repeat protein At3g24760 OS=Arabidopsis thaliana GN=At3g24760 PE=2 SV=1	2e-26	365	30.9589	NCBI	ref_XP_002521117.1	388	conserved hypothetical protein [Ricinus communis] gb_EEF41268.1_ conserved hypothetical protein [Ricinus communis]	2e-28	388	30.6701
isotig18261	3.29974	8.20859	6.6846	0.000557418	0.0328679	0.328683	TAIR	AT5G13220	197	JAZ10, TIFY9, JAS1JAZ10 (JASMONATE-ZIM-DOMAIN PROTEIN 10)chr5:4219001-4220502 FORWARD	1e-08	176	29.5455	SWISSPROT	sp_Q93ZM9_TIF9_ARATH	197	Protein TIFY 9 OS=Arabidopsis thaliana GN=TIFY9 PE=1 SV=1	1e-07	176	29.5455	NCBI	gb_ABK22803.1	269	unknown [Picea sitchensis]	1e-73	270	60
isotig10353	3.29905	6.88338	8.53313	0.000146812	0.0159151	1.69936	TAIR	AT2G17420	378	NTRA, ATNTRA, NTR2NTRA (NADPH-DEPENDENT THIOREDOXIN REDUCTASE A); thioredoxin-disulfide reductasechr2:7564357-7566219 FORWARD	1e-139	328	73.1707	SWISSPROT	sp_Q39242_TRXB2_ARATH	383	Thioredoxin reductase 2 OS=Arabidopsis thaliana GN=NTR2 PE=2 SV=2	1e-138	328	73.1707	NCBI	gb_ABK24194.1	340	unknown [Picea sitchensis]	1e-167	331	88.8218
isotig02983	3.29742	8.79571	6.74142	0.000532732	0.0321262	0.376087	TAIR	AT3G28345	1240	ABC transporter family proteinchr3:10593921-10598775 REVERSE	6e-79	269	54.6468	SWISSPROT	sp_Q6YUU5_MDR_ORYSJ	1245	Putative multidrug resistance protein OS=Oryza sativa subsp. japonica GN=Os02g0190300 PE=3 SV=1	3e-79	275	55.2727	NCBI	emb_CBI35014.3	1216	unnamed protein product [Vitis vinifera]	4e-52	325	38.7692
contig63636	3.29508	12.4941	6.29387	0.000767649	0.0389427	-0.00759229	TAIR	AT5G13930	395	CHS, TT4, ATCHSTT4 (TRANSPARENT TESTA 4); naringenin-chalcone synthasechr5:4488762-4490035 FORWARD	1e-104	272	69.1176	SWISSPROT	sp_Q02323_DPSS_PINSY	393	Dihydropinosylvin synthase OS=Pinus sylvestris PE=1 SV=1	1e-153	272	97.7941	NCBI	pdb_1XES_A	413	Chain A, Crystal Structure Of Stilbene Synthase From Pinus Sylvestris pdb_1XES_B Chain B, Crystal Structure Of Stilbene Synthase From Pinus Sylvestris pdb_1XES_C Chain C, Crystal Structure Of Stilbene Synthase From Pinus Sylvestris pdb_1XES_D Chain D, Crystal Structure Of Stilbene Synthase From Pinus Sylvestris pdb_1XET_A Chain A, Crystal Structure Of Stilbene Synthase From Pinus Sylvestris, Comp…	1e-151	272	97.7941
isotig31080	3.29136	11.4556	6.03273	0.000959013	0.0438908	-0.242755	TAIR	AT5G50915	286	basic helix-loop-helix (bHLH) family proteinchr5:20710764-20712252 REVERSE	4.5	38	42.1053	SWISSPROT	sp_B0UU87_GLGC_HAES2	436	Glucose-1-phosphate adenylyltransferase OS=Haemophilus somnus (strain 2336) GN=glgC PE=3 SV=1	7.3	42	33.3333	NCBI	gb_ABK22302.1	109	unknown [Picea sitchensis]	1e-12	20	70
isotig12354	3.2898	10.1635	8.10674	0.000195107	0.0184108	1.4122	TAIR	AT2G40610	253	ATEXPA8, EXP8, ATEXP8, ATHEXP ALPHA 1.11ATEXPA8 (ARABIDOPSIS THALIANA EXPANSIN A8)chr2:16949121-16950472 REVERSE	1e-112	229	80.3493	SWISSPROT	sp_Q40636_EXPA2_ORYSJ	251	Expansin-A2 OS=Oryza sativa subsp. japonica GN=EXPA2 PE=2 SV=2	1e-111	246	74.7967	NCBI	gb_ABR16833.1	250	unknown [Picea sitchensis]	1e-135	245	90.6122
isotig16967	3.28979	7.87383	9.95026	6.1919e-05	0.0099354	2.5499	TAIR	AT2G46690	121	auxin-responsive family proteinchr2:19180904-19181269 FORWARD	2e-24	70	68.5714	SWISSPROT	sp_P33082_AXX15_SOYBN	82	Auxin-induced protein X15 OS=Glycine max PE=2 SV=1	2e-10	65	50.7692	NCBI	gb_ABK27017.1	141	unknown [Picea sitchensis]	6e-35	84	84.5238
isotig17978	3.28875	7.43618	10.0163	5.96405e-05	0.00969796	2.58603	TAIR	AT4G24210	151	SLY1SLY1 (SLEEPY1)chr4:12563658-12564113 FORWARD	3e-19	125	43.2	SWISSPROT	sp_Q9STX3_GID2_ARATH	151	F-box protein GID2 OS=Arabidopsis thaliana GN=GID2 PE=1 SV=1	3e-18	125	43.2	NCBI	gb_ABK21811.1	241	unknown [Picea sitchensis]	0.0006	32	62.5
isotig07313	3.28351	9.90637	7.49076	0.00030121	0.0235806	0.968099	TAIR	AT5G52390	195	photoassimilate-responsive protein, putativechr5:21264281-21265173 REVERSE	3e-35	123	55.2846	SWISSPROT	sp_O74463_YQC1_SCHPO	547	Uncharacterized protein C1739.01 OS=Schizosaccharomyces pombe GN=SPCC1739.01 PE=1 SV=2	2.3	59	33.8983	NCBI	gb_ABK27044.1	190	unknown [Picea sitchensis]	9e-62	196	65.8163
isotig09512	3.28062	7.87871	9.72771	7.03758e-05	0.0107254	2.42599	TAIR	AT2G33380	236	RD20RD20 (RESPONSIVE TO DESSICATION 20); calcium ion bindingchr2:14144984-14146374 REVERSE	2e-65	218	50.4587	SWISSPROT	sp_P22373_DPOM_CLAPU	1063	Probable DNA polymerase OS=Claviceps purpurea PE=3 SV=1	1.7	158	26.5823	NCBI	gb_ABK26654.1	242	unknown [Picea sitchensis]	1e-110	240	79.5833
isotig13492	3.27258	6.22639	10.6113	4.29582e-05	0.00874138	2.89904	TAIR	AT1G80160	167	lactoylglutathione lyase family protein / glyoxalase I family proteinchr1:30151101-30151930 FORWARD	2e-57	139	71.9424	SWISSPROT	sp_Q65KJ5_FOSB_BACLD	154	Metallothiol transferase fosB OS=Bacillus licheniformis (strain DSM 13 / ATCC 14580) GN=fosB PE=3 SV=1	0.0002	127	28.3465	NCBI	gb_ABK24179.1	170	unknown [Picea sitchensis]	2e-75	164	82.9268
isotig14441	3.26808	6.16873	11.1848	3.18019e-05	0.00757093	3.1806	TAIR	AT1G66880	1296	serine/threonine protein kinase family proteinchr1:24946928-24955438 FORWARD	2.4	38	36.8421	SWISSPROT	sp_P59997_KDM2A_MOUSE	1161	Lysine-specific demethylase 2A OS=Mus musculus GN=Kdm2a PE=1 SV=2	4.3	71	30.9859	NCBI	gb_ABK26394.1	129	unknown [Picea sitchensis]	6e-12	127	40.1575
isotig17069	3.26764	8.47674	6.81477	0.000502698	0.031193	0.43674	TAIR	AT2G32020	183	GCN5-related N-acetyltransferase (GNAT) family proteinchr2:13631193-13631744 REVERSE	8e-39	165	45.4545	SWISSPROT	sp_P05332_YP20_BACLI	178	Uncharacterized N-acetyltransferase p20 OS=Bacillus licheniformis GN=p20 PE=4 SV=1	4e-11	170	27.6471	NCBI	gb_ABK24907.1	179	unknown [Picea sitchensis]	3e-85	179	85.4749
isotig18686	3.25368	8.68047	10.4708	4.63484e-05	0.00908236	2.8271	TAIR	AT1G22340	487	AtUGT85A7AtUGT85A7 (UDP-glucosyl transferase 85A7); UDP-glycosyltransferase/ glucuronosyltransferase/ transferase, transferring glycosyl groupschr1:7890464-7892090 REVERSE	1e-117	476	45.1681	SWISSPROT	sp_Q9SK82_COGT2_ARATH	489	Cytokinin-O-glucosyltransferase 2 OS=Arabidopsis thaliana GN=UGT85A1 PE=1 SV=1	1e-114	475	44.6316	NCBI	gb_ABR18044.1	476	unknown [Picea sitchensis]	0	478	75.3138
isotig00858	3.25275	8.17813	6.47255	0.000661893	0.0362124	0.148454	TAIR	AT1G59670	233	ATGSTU15ATGSTU15 (GLUTATHIONE S-TRANSFERASE TAU 15); glutathione transferasechr1:21930035-21931228 FORWARD	2e-48	114	36.8421	SWISSPROT	sp_Q06398_GSTU6_ORYSJ	236	Probable glutathione S-transferase GSTU6 OS=Oryza sativa subsp. japonica GN=GSTU6 PE=2 SV=2	1e-44	97	41.2371	NCBI	gb_AAC32118.1	237	probable glutathione S-transferase [Picea mariana]	9e-87	127	63.7795
isotig29280	3.2496	7.70427	8.06946	0.000200141	0.0187885	1.38634	TAIR	AT2G47485	141	unknown proteinchr2:19486004-19486429 FORWARD	5e-05	110	29.0909	SWISSPROT	sp_Q6ZS17_FA65A_HUMAN	1223	Protein FAM65A OS=Homo sapiens GN=FAM65A PE=1 SV=1	3.7	47	40.4255	NCBI	gb_ABK22579.1	142	unknown [Picea sitchensis]	6e-47	142	67.6056
isotig29428	3.24449	7.30388	6.11861	0.00089061	0.0419675	-0.164464	TAIR	AT2G40610	253	ATEXPA8, EXP8, ATEXP8, ATHEXP ALPHA 1.11ATEXPA8 (ARABIDOPSIS THALIANA EXPANSIN A8)chr2:16949121-16950472 REVERSE	1e-112	232	78.4483	SWISSPROT	sp_Q40636_EXPA2_ORYSJ	251	Expansin-A2 OS=Oryza sativa subsp. japonica GN=EXPA2 PE=2 SV=2	1e-113	239	76.9874	NCBI	gb_ABR16833.1	250	unknown [Picea sitchensis]	1e-133	249	87.5502
contig09991	3.24371	8.27568	6.90931	0.000466817	0.0302551	0.514016	TAIR	AT3G52450	435	PUB22PUB22 (PLANT U-BOX 22); ubiquitin-protein ligasechr3:19440943-19442250 REVERSE	5e-32	173	43.3526	SWISSPROT	sp_Q9SVC6_PUB22_ARATH	435	E3 ubiquitin-protein ligase PUB22 OS=Arabidopsis thaliana GN=PUB22 PE=1 SV=1	5e-31	173	43.3526	NCBI	gb_ABK25393.1	417	unknown [Picea sitchensis]	1e-45	169	54.4379
isotig10355	3.23819	7.83224	6.68298	0.000558142	0.0328679	0.327323	TAIR	AT2G17420	378	NTRA, ATNTRA, NTR2NTRA (NADPH-DEPENDENT THIOREDOXIN REDUCTASE A); thioredoxin-disulfide reductasechr2:7564357-7566219 FORWARD	1e-133	327	70.948	SWISSPROT	sp_Q39242_TRXB2_ARATH	383	Thioredoxin reductase 2 OS=Arabidopsis thaliana GN=NTR2 PE=2 SV=2	1e-132	327	70.948	NCBI	gb_ABK24194.1	340	unknown [Picea sitchensis]	1e-159	334	86.2275
isotig10193	3.23707	12.3527	7.83025	0.000236251	0.0206912	1.21732	TAIR	AT5G20900	187	JAZ12, TIFY3BJAZ12 (JASMONATE-ZIM-DOMAIN PROTEIN 12)chr5:7090883-7092201 FORWARD	4e-13	124	39.5161	SWISSPROT	sp_Q9C5K8_TIF3B_ARATH	187	Protein TIFY 3B OS=Arabidopsis thaliana GN=TIFY3B PE=1 SV=1	4e-12	124	39.5161	NCBI	gb_ADE77685.1	319	unknown [Picea sitchensis]	1e-68	21	42.8571
isotig23218	3.23615	10.2276	6.63226	0.000581327	0.033393	0.284686	TAIR	AT3G11180	400	oxidoreductase, 2OG-Fe(II) oxygenase family proteinchr3:3504249-3506688 FORWARD	1e-124	348	60.3448	SWISSPROT	sp_Q39224_SRG1_ARATH	358	Protein SRG1 OS=Arabidopsis thaliana GN=SRG1 PE=2 SV=1	2e-71	340	38.5294	NCBI	gb_ACU18517.1	361	unknown [Glycine max]	1e-123	355	60
isotig09083	3.23515	13.1279	6.3312	0.000744041	0.0380602	0.0253314	TAIR	AT4G11650	244	ATOSM34ATOSM34 (osmotin 34)chr4:7025127-7026113 REVERSE	2e-45	227	42.2907	SWISSPROT	sp_P31110_TLP_ORYSJ	177	Thaumatin-like protein OS=Oryza sativa subsp. japonica GN=Os12g0628600 PE=1 SV=1	2e-59	170	60	NCBI	gb_ADB97931.1	181	thaumatin-like protein S1 [Pinus monticola]	4e-95	177	93.2203
isotig07315	3.23513	10.1671	7.9707	0.000214216	0.0197036	1.3172	TAIR	AT5G52390	195	photoassimilate-responsive protein, putativechr5:21264281-21265173 REVERSE	2e-35	123	55.2846	SWISSPROT	sp_O74463_YQC1_SCHPO	547	Uncharacterized protein C1739.01 OS=Schizosaccharomyces pombe GN=SPCC1739.01 PE=1 SV=2	2	59	33.8983	NCBI	gb_ABK27044.1	190	unknown [Picea sitchensis]	8e-62	196	65.8163
isotig18687	3.2308	8.10885	5.81473	0.00116139	0.0491319	-0.445791	TAIR	AT1G22400	489	UGT85A1, ATUGT85A1UGT85A1; UDP-glycosyltransferase/ cis-zeatin O-beta-D-glucosyltransferase/ glucuronosyltransferase/ trans-zeatin O-beta-D-glucosyltransferase/ transferase, transferring glycosyl groups / transferase, transferring hexosyl groupschr1:7903851-7906607 REVERSE	6e-97	397	45.5919	SWISSPROT	sp_Q9SK82_COGT2_ARATH	489	Cytokinin-O-glucosyltransferase 2 OS=Arabidopsis thaliana GN=UGT85A1 PE=1 SV=1	7e-96	397	45.5919	NCBI	gb_ABR18044.1	476	unknown [Picea sitchensis]	1e-164	399	72.4311
isotig31278	3.22794	7.80311	8.21646	0.00018112	0.0177589	1.48761	TAIR	AT3G27650	159	LBD25LBD25 (LOB DOMAIN-CONTAINING PROTEIN 25)chr3:10238731-10240346 FORWARD	2e-35	82	81.7073	SWISSPROT	sp_Q8L8Q3_LBD25_ARATH	159	LOB domain-containing protein 25 OS=Arabidopsis thaliana GN=LBD25 PE=2 SV=3	2e-34	82	81.7073	NCBI	ref_XP_001774029.1	112	predicted protein [Physcomitrella patens subsp. patens] gb_EDQ61219.1_ predicted protein [Physcomitrella patens subsp. patens]	3e-35	84	86.9048
isotig10192	3.22789	11.9291	9.02143	0.000107581	0.013419	2.00955	TAIR	AT5G20900	187	JAZ12, TIFY3BJAZ12 (JASMONATE-ZIM-DOMAIN PROTEIN 12)chr5:7090883-7092201 FORWARD	8e-13	118	37.2881	SWISSPROT	sp_Q9C5K8_TIF3B_ARATH	187	Protein TIFY 3B OS=Arabidopsis thaliana GN=TIFY3B PE=1 SV=1	9e-12	118	37.2881	NCBI	gb_ADE77685.1	319	unknown [Picea sitchensis]	1e-68	21	42.8571
isotig11350	3.2255	10.1596	6.21295	0.000821829	0.0400382	-0.0795454	TAIR	AT4G05310	415	ubiquitin family proteinchr4:2714765-2716012 FORWARD	1.5	59	30.5085	SWISSPROT	sp_Q1DCS0_GLGA_MYXXD	477	Glycogen synthase OS=Myxococcus xanthus (strain DK 1622) GN=glgA PE=3 SV=1	3.4	99	31.3131	NCBI	ref_XP_001769046.1	356	predicted protein [Physcomitrella patens subsp. patens] gb_EDQ66124.1_ predicted protein [Physcomitrella patens subsp. patens]	3e-64	339	41.2979
isotig33145	3.22547	8.32809	7.41962	0.00031731	0.0242809	0.914429	TAIR	AT4G24780	408	pectate lyase family proteinchr4:12770631-12772227 REVERSE	1e-140	324	70.9877	SWISSPROT	sp_Q9FXD8_PLY5_ARATH	408	Probable pectate lyase 5 OS=Arabidopsis thaliana GN=At1g67750 PE=2 SV=2	1e-139	324	71.9136	NCBI	gb_ABK25017.1	436	unknown [Picea sitchensis]	1e-155	324	80.5556
isotig11247	3.22418	10.1647	8.91218	0.00011518	0.0138918	1.9418	TAIR	AT1G20510	546	OPCL1OPCL1 (OPC-8:0 COA LIGASE1); 4-coumarate-CoA ligasechr1:7103645-7105856 REVERSE	1e-102	379	48.5488	SWISSPROT	sp_Q84P21_4CLL5_ARATH	546	4-coumarate--CoA ligase-like 5 OS=Arabidopsis thaliana GN=4CLL5 PE=1 SV=2	1e-101	379	48.5488	NCBI	gb_ADE77047.1	373	unknown [Picea sitchensis]	1e-110	359	54.5961
isotig40595	3.22051	10.8103	6.83385	0.000495207	0.0310074	0.45242	TAIR	AT1G32100	317	ATPRR1, PRR1PRR1 (PINORESINOL REDUCTASE 1); pinoresinol reductasechr1:11546472-11547953 REVERSE	7e-86	312	52.5641	SWISSPROT	sp_P52581_IFRH_LUPAL	312	Isoflavone reductase homolog OS=Lupinus albus PE=2 SV=1	1e-89	313	52.3962	NCBI	pdb_1QYD_A	313	Chain A, Crystal Structures Of Pinoresinol-Lariciresinol And Phenylcoumaran Benzylic Ether Reductases, And Their Relationship To Isoflavone Reductases pdb_1QYD_B Chain B, Crystal Structures Of Pinoresinol-Lariciresinol And Phenylcoumaran Benzylic Ether Reductases, And Their Relationship To Isoflavone Reductases pdb_1QYD_C Chain C, Crystal Structures Of Pinoresinol-Lariciresinol And Phenylcoumaran…	4e-99	316	58.8608
isotig29102	3.22014	10.9792	6.20089	0.000830274	0.040146	-0.0903403	TAIR	AT2G37130	327	peroxidase 21 (PER21) (P21) (PRXR5)chr2:15598225-15600004 REVERSE	1e-109	299	61.8729	SWISSPROT	sp_Q42580_PER21_ARATH	327	Peroxidase 21 OS=Arabidopsis thaliana GN=PER21 PE=1 SV=1	1e-108	299	61.8729	NCBI	gb_ACN97181.1	331	peroxidase [Populus trichocarpa]	1e-116	301	65.1163
isotig17471	3.20983	8.74606	6.78258	0.00051563	0.0314595	0.410202	TAIR	AT3G22600	170	protease inhibitor/seed storage/lipid transfer protein (LTP) family proteinchr3:8006711-8007397 REVERSE	7e-14	61	54.0984	SWISSPROT	sp_Q8VYI9_NLTL5_ARATH	182	Non-specific lipid-transfer protein-like protein At5g64080 OS=Arabidopsis thaliana GN=At5g64080 PE=1 SV=1	1e-06	67	34.3284	NCBI	gb_ABK22309.1	272	unknown [Picea sitchensis] gb_ACN39785.1_ unknown [Picea sitchensis]	1e-14	67	53.7313
isotig17068	3.20656	11.3803	6.15756	0.000861445	0.0411236	-0.129271	TAIR	AT2G32020	183	GCN5-related N-acetyltransferase (GNAT) family proteinchr2:13631193-13631744 REVERSE	2e-37	155	46.4516	SWISSPROT	sp_P05332_YP20_BACLI	178	Uncharacterized N-acetyltransferase p20 OS=Bacillus licheniformis GN=p20 PE=4 SV=1	9e-11	166	27.7108	NCBI	gb_ABK24907.1	179	unknown [Picea sitchensis]	1e-81	168	86.9048
isotig15008	3.19524	7.88435	6.7352	0.000535372	0.0322188	0.370916	TAIR	AT1G64160	182	disease resistance-responsive family protein / dirigent family proteinchr1:23814063-23814611 FORWARD	8e-47	183	49.1803	SWISSPROT	sp_P13240_DR206_PEA	184	Disease resistance response protein 206 OS=Pisum sativum GN=PI206 PE=2 SV=2	2e-58	185	60.5405	NCBI	gb_ABR27729.1	196	dirigent-like protein [Picea sitchensis]	1e-100	196	88.7755
isotig33511	3.19187	9.69575	6.41194	0.00069577	0.0368354	0.0959598	TAIR	AT3G48000	538	ALDH2B4, ALDH2, ALDH2AALDH2B4 (ALDEHYDE DEHYDROGENASE 2B4); 3-chloroallyl aldehyde dehydrogenase/ ATP binding / aldehyde dehydrogenase (NAD)chr3:17717082-17719843 REVERSE	1e-140	404	58.9109	SWISSPROT	sp_Q9SU63_AL2B4_ARATH	538	Aldehyde dehydrogenase family 2 member B4, mitochondrial OS=Arabidopsis thaliana GN=ALDH2B4 PE=1 SV=1	1e-139	404	58.9109	NCBI	gb_ABR16485.1	500	unknown [Picea sitchensis]	0	405	83.4568
isotig07314	3.19083	9.37879	9.4134	8.4708e-05	0.0120524	2.24514	TAIR	AT5G52390	195	photoassimilate-responsive protein, putativechr5:21264281-21265173 REVERSE	2e-35	123	55.2846	SWISSPROT	sp_O74463_YQC1_SCHPO	547	Uncharacterized protein C1739.01 OS=Schizosaccharomyces pombe GN=SPCC1739.01 PE=1 SV=2	2	59	33.8983	NCBI	gb_ABK27044.1	190	unknown [Picea sitchensis]	8e-62	196	65.8163
isotig14439	3.19064	6.30438	5.99738	0.000988903	0.0446233	-0.275257	TAIR	AT1G66880	1296	serine/threonine protein kinase family proteinchr1:24946928-24955438 FORWARD	2.3	38	36.8421	SWISSPROT	sp_P30968_GNRHR_HUMAN	328	Gonadotropin-releasing hormone receptor OS=Homo sapiens GN=GNRHR PE=1 SV=1	5.2	31	45.1613	NCBI	gb_ABK26394.1	129	unknown [Picea sitchensis]	8e-10	46	76.087
isotig06130	3.19006	9.98691	6.95752	0.000449657	0.0300568	0.553044	TAIR	AT4G15480	490	UGT84A1UGT84A1; UDP-glycosyltransferase/ sinapate 1-glucosyltransferase/ transferase, transferring glycosyl groupschr4:8849000-8850472 REVERSE	4e-88	450	39.3333	SWISSPROT	sp_P0C7P7_Y1567_ARATH	453	Uncharacterized UDP-glucosyltransferase At1g05670 OS=Arabidopsis thaliana GN=At1g05670 PE=2 SV=1	5e-87	447	38.0313	NCBI	gb_ABR16264.1	490	unknown [Picea sitchensis]	0	477	72.1174
isotig38089	3.18981	8.42764	8.86401	0.000118727	0.0141776	1.91163	TAIR	AT1G64380	335	AP2 domain-containing transcription factor, putativechr1:23890981-23891988 REVERSE	1e-22	230	36.087	SWISSPROT	sp_Q9C7W2_ERF61_ARATH	335	Ethylene-responsive transcription factor ERF061 OS=Arabidopsis thaliana GN=ERF061 PE=2 SV=1	1e-21	230	36.087	NCBI	gb_ABK24284.1	420	unknown [Picea sitchensis]	1e-29	297	35.3535
isotig05038	3.18141	9.27037	6.63448	0.000580289	0.033393	0.286559	TAIR	AT5G05390	565	LAC12LAC12 (laccase 12); laccasechr5:1594753-1597042 FORWARD	0	495	66.0606	SWISSPROT	sp_Q9FLB5_LAC12_ARATH	565	Laccase-12 OS=Arabidopsis thaliana GN=LAC12 PE=2 SV=1	0	495	66.0606	NCBI	gb_AAK37824.1_AF132120_1	576	laccase [Pinus taeda]	0	491	90.835
isotig27003	3.17921	9.72086	6.92455	0.000461311	0.0302208	0.526386	TAIR	AT1G56560	616	beta-fructofuranosidase, putative / invertase, putative / saccharase, putative / beta-fructosidase, putativechr1:21192593-21194948 FORWARD	4e-98	340	60	SWISSPROT	sp_Q9UKN1_MUC12_HUMAN	5478	Mucin-12 OS=Homo sapiens GN=MUC12 PE=1 SV=2	0.97	111	29.7297	NCBI	emb_CBI39621.3	647	unnamed protein product [Vitis vinifera]	1e-101	330	62.7273
isotig15118	3.17908	11.3358	6.60543	0.000594036	0.0337602	0.262014	TAIR	AT4G02380	97	SAG21, AtLEA5SAG21 (SENESCENCE-ASSOCIATED GENE 21)chr4:1046414-1046807 REVERSE	9e-05	97	30.9278	SWISSPROT	sp_P32292_ARG2_VIGRR	99	Indole-3-acetic acid-induced protein ARG2 OS=Vigna radiata var. radiata GN=ARG2 PE=2 SV=1	2e-05	97	35.0515	NCBI	gb_ABK21424.1	110	unknown [Picea sitchensis]	2e-44	111	83.7838
isotig41647	3.16958	8.67292	7.47127	0.000305526	0.0237281	0.953443	TAIR	AT3G21250	1294	ATMRP6, MRP6ATMRP6; ATPase, coupled to transmembrane movement of substanceschr3:7457668-7462491 REVERSE	0.0002	128	23.4375	SWISSPROT	sp_Q8LGU1_AB8C_ARATH	1295	ABC transporter C family member 8 OS=Arabidopsis thaliana GN=ABCC8 PE=2 SV=2	0.002	128	23.4375	NCBI	emb_CBI35971.1	2772	unnamed protein product [Vitis vinifera]	0.0003	150	23.3333
isotig14545	3.15142	11.9316	6.80712	0.000505738	0.0312259	0.430443	TAIR	AT3G07630	381	ADT2ADT2 (arogenate dehydratase 2); arogenate dehydratase/ prephenate dehydratasechr3:2435457-2437530 FORWARD	7e-65	292	47.2603	SWISSPROT	sp_Q9SSE7_AROD2_ARATH	381	Arogenate dehydratase/prephenate dehydratase 2, chloroplastic OS=Arabidopsis thaliana GN=ADT2 PE=1 SV=1	8e-64	292	47.2603	NCBI	gb_ABK24320.1	401	unknown [Picea sitchensis]	1e-158	403	72.9529
isotig34547	3.1506	11.1082	7.15479	0.000386607	0.0272375	0.71009	TAIR	AT1G67100	233	LBD40LBD40 (LOB DOMAIN-CONTAINING PROTEIN 40)chr1:25053801-25054659 FORWARD	2e-53	168	61.3095	SWISSPROT	sp_Q9ZW96_LBD40_ARATH	233	LOB domain-containing protein 40 OS=Arabidopsis thaliana GN=LBD40 PE=2 SV=1	3e-52	168	61.3095	NCBI	ref_XP_002276899.1	272	PREDICTED: hypothetical protein [Vitis vinifera]	1e-54	217	54.3779
isotig20297	3.14998	6.54439	10.0656	5.80016e-05	0.00960295	2.61284	TAIR	AT4G14720	315	PPD2, TIFY4BPPD2; dioxygenase/ metal ion bindingchr4:8432452-8434934 REVERSE	0.002	99	34.3434	SWISSPROT	sp_Q8GY55_TIF4B_ARATH	315	Protein TIFY 4B OS=Arabidopsis thaliana GN=TIFY4B PE=1 SV=1	0.02	99	34.3434	NCBI	gb_ABK23510.1	268	unknown [Picea sitchensis]	5e-63	33	66.6667
isotig16499	3.14969	9.45135	5.82765	0.00114812	0.0489026	-0.433585	TAIR	AT5G51780	174	basix helix-loop-helix (bHLH) family proteinchr5:21034879-21036446 FORWARD	3e-15	171	30.4094	SWISSPROT	sp_Q9FLI1_BH036_ARATH	174	Transcription factor bHLH36 OS=Arabidopsis thaliana GN=BHLH36 PE=2 SV=1	3e-14	171	30.4094	NCBI	gb_ABK25313.1	167	unknown [Picea sitchensis]	8e-70	167	81.4371
isotig35513	3.14597	11.2359	7.35683	0.000332347	0.0249596	0.866638	TAIR	AT3G22600	170	protease inhibitor/seed storage/lipid transfer protein (LTP) family proteinchr3:8006711-8007397 REVERSE	6e-18	73	53.4247	SWISSPROT	sp_Q9ZQI8_NLTL2_ARATH	169	Non-specific lipid-transfer protein-like protein At2g13820 OS=Arabidopsis thaliana GN=At2g13820 PE=1 SV=1	2e-10	73	39.726	NCBI	gb_ABK22309.1	272	unknown [Picea sitchensis] gb_ACN39785.1_ unknown [Picea sitchensis]	3e-17	73	53.4247
isotig02556	3.14143	9.36064	6.92888	0.000459763	0.0302208	0.529889	TAIR	AT1G17160	355	pfkB-type carbohydrate kinase family proteinchr1:5867678-5869175 FORWARD	3.3	24	58.3333								NCBI	gb_ACB36691.1	141	putative cell-wall protein [Pinus sylvestris]	3.9	34	64.7059
isotig44058	3.13631	7.45302	7.32857	0.000339381	0.0253312	0.844997	TAIR	AT5G65790	374	ATMYB68, MYB68MYB68 (MYB DOMAIN PROTEIN 68); DNA binding / transcription factorchr5:26323035-26324385 FORWARD	3e-61	156	69.8718	SWISSPROT	sp_Q9M2Y9_RAX3_ARATH	310	Transcription factor RAX3 OS=Arabidopsis thaliana GN=RAX3 PE=2 SV=1	9e-59	124	82.2581	NCBI	gb_ABR16159.1	415	unknown [Picea sitchensis]	0	416	82.9327
isotig10964	3.13583	12.4799	6.68176	0.000558686	0.0328679	0.326303	TAIR	AT3G12500	322	ATHCHIB, PR3, PR-3, CHI-B, B-CHIATHCHIB (ARABIDOPSIS THALIANA BASIC CHITINASE); chitinasechr3:3962501-3963945 REVERSE	1e-106	332	52.4096	SWISSPROT	sp_P24626_CHI3_ORYSJ	320	Chitinase 3 OS=Oryza sativa subsp. japonica GN=Cht3 PE=2 SV=2	1e-116	322	58.6957	NCBI	gb_ABK21438.1	341	unknown [Picea sitchensis] gb_ABK21612.1_ unknown [Picea sitchensis]	1e-147	344	71.8023
isotig16559	3.13348	9.00095	6.47138	0.000662529	0.0362124	0.147445	TAIR	AT2G46495	878	zinc finger (C3HC4-type RING finger) family proteinchr2:19080254-19085704 REVERSE	2.3	27	29.6296								NCBI	gb_ABW34688.1	271	cytochrome oxidase subunit I [Microphasma agassizi]	2.4	34	58.8235
isotig39791	3.13157	8.79047	5.99522	0.000990769	0.0446233	-0.277253	TAIR	AT5G20250	749	DIN10DIN10 (DARK INDUCIBLE 10); hydrolase, hydrolyzing O-glycosyl compoundschr5:6834207-6836635 FORWARD	0	775	60.9032	SWISSPROT	sp_Q8RX87_RFS6_ARATH	749	Probable galactinol--sucrose galactosyltransferase 6 OS=Arabidopsis thaliana GN=RFS6 PE=2 SV=2	0	775	60.9032	NCBI	ref_XP_002531958.1	805	hydrolase, hydrolyzing O-glycosyl compounds, putative [Ricinus communis] gb_EEF30440.1_ hydrolase, hydrolyzing O-glycosyl compounds, putative [Ricinus communis]	0	790	61.6456
isotig03126	3.12747	7.84706	6.21137	0.000822925	0.0400382	-0.0809534	TAIR	AT1G22400	489	UGT85A1, ATUGT85A1UGT85A1; UDP-glycosyltransferase/ cis-zeatin O-beta-D-glucosyltransferase/ glucuronosyltransferase/ trans-zeatin O-beta-D-glucosyltransferase/ transferase, transferring glycosyl groups / transferase, transferring hexosyl groupschr1:7903851-7906607 REVERSE	9e-69	497	35.6137	SWISSPROT	sp_Q9SK82_COGT2_ARATH	489	Cytokinin-O-glucosyltransferase 2 OS=Arabidopsis thaliana GN=UGT85A1 PE=1 SV=1	1e-67	497	35.6137	NCBI	gb_ABR17103.1	501	unknown [Picea sitchensis]	0	502	78.8845
contig64156	3.12535	9.97042	5.99	0.000995276	0.0447555	-0.282062	TAIR	AT1G15000	444	scpl50scpl50 (serine carboxypeptidase-like 50); serine-type carboxypeptidasechr1:5168613-5169947 FORWARD	5e-95	351	50.7123	SWISSPROT	sp_Q9M9Q6_SCP50_ARATH	444	Serine carboxypeptidase-like 50 OS=Arabidopsis thaliana GN=SCPL50 PE=2 SV=1	5e-94	351	50.7123	NCBI	gb_ADE76440.1	460	unknown [Picea sitchensis]	1e-175	354	84.4633
isotig06264	3.11376	7.13295	7.504	0.000298321	0.0235195	0.978025	TAIR	AT1G55230	300	unknown proteinchr1:20602895-20603797 FORWARD	1e-68	112	53.5714	SWISSPROT	sp_Q3T130_TM45B_BOVIN	276	Transmembrane protein 45B OS=Bos taurus GN=TMEM45B PE=2 SV=1	1e-10	88	29.5455	NCBI	ref_XP_001763078.1	323	predicted protein [Physcomitrella patens subsp. patens] gb_EDQ71955.1_ predicted protein [Physcomitrella patens subsp. patens]	3e-81	136	52.9412
isotig00388	3.11221	12.4791	6.02531	0.000965203	0.0438908	-0.249566	TAIR	AT2G20710	395	pentatricopeptide (PPR) repeat-containing proteinchr2:8926535-8927722 FORWARD	2.6	99	28.2828	SWISSPROT	sp_P16822_UL66_HCMVA	114	Uncharacterized protein UL66 OS=Human cytomegalovirus (strain AD169) GN=UL66 PE=4 SV=1	0.91	55	29.0909	NCBI	ref_YP_002958261.1	409	hypothetical protein Mlut_22400 [Micrococcus luteus NCTC 2665] ref_ZP_06246822.1_ hypothetical protein MlutN2_07752 [Micrococcus luteus NCTC 2665] gb_ACS31707.1_ hypothetical protein Mlut_22400 [Micrococcus luteus NCTC 2665]	8.7	65	33.8462
isotig13212	3.09591	7.02856	8.72883	0.000129376	0.0148656	1.82598	TAIR	AT4G11170	1095	disease resistance protein (TIR-NBS-LRR class), putativechr4:6811127-6817130 FORWARD	0.008	102	24.5098	SWISSPROT	sp_O82500_Y4117_ARATH	1095	Putative disease resistance protein At4g11170 OS=Arabidopsis thaliana GN=At4g11170 PE=2 SV=1	0.086	102	24.5098	NCBI	emb_CBI31335.1	983	unnamed protein product [Vitis vinifera]	0.059	86	30.2326
isotig07727	3.09287	9.16726	6.72743	0.00053869	0.0322188	0.364453	TAIR	AT4G38540	407	monooxygenase, putative (MO2)chr4:18023187-18024827 FORWARD	1e-73	395	38.9873	SWISSPROT	sp_Q5EXK1_3HBH_KLEOX	397	3-hydroxybenzoate 6-hydroxylase OS=Klebsiella oxytoca GN=mhbM PE=1 SV=1	3e-13	317	26.8139	NCBI	gb_ABR16293.1	328	unknown [Picea sitchensis]	1e-141	317	76.9716
isotig06741	3.09221	10.0092	7.57354	0.00028365	0.0228072	1.0299	TAIR	AT1G60470	334	AtGolS4AtGolS4 (Arabidopsis thaliana galactinol synthase 4); transferase, transferring glycosyl groups / transferase, transferring hexosyl groupschr1:22279181-22280454 REVERSE	1e-139	348	68.9655	SWISSPROT	sp_O15488_GLYG2_HUMAN	501	Glycogenin-2 OS=Homo sapiens GN=GYG2 PE=1 SV=2	4e-15	291	27.4914	NCBI	gb_ABK22947.1	345	unknown [Picea sitchensis]	0	347	88.4726
isotig03120	3.09175	7.57323	8.14612	0.000189948	0.0181592	1.43939	TAIR	AT1G22400	489	UGT85A1, ATUGT85A1UGT85A1; UDP-glycosyltransferase/ cis-zeatin O-beta-D-glucosyltransferase/ glucuronosyltransferase/ trans-zeatin O-beta-D-glucosyltransferase/ transferase, transferring glycosyl groups / transferase, transferring hexosyl groupschr1:7903851-7906607 REVERSE	2e-70	495	34.7475	SWISSPROT	sp_Q9SK82_COGT2_ARATH	489	Cytokinin-O-glucosyltransferase 2 OS=Arabidopsis thaliana GN=UGT85A1 PE=1 SV=1	3e-69	495	34.7475	NCBI	gb_ABR17103.1	501	unknown [Picea sitchensis]	0	502	79.4821
isotig22788	3.08814	9.1068	7.36202	0.000331074	0.0249596	0.870603	TAIR	AT5G53050	396	hydrolase, alpha/beta fold family proteinchr5:21510534-21513432 REVERSE	1e-112	177	44.0678	SWISSPROT	sp_Q6IE26_EPHX4_MOUSE	359	Epoxide hydrolase 4 OS=Mus musculus GN=Ephx4 PE=2 SV=1	3e-07	91	32.967	NCBI	ref_XP_002521933.1	400	carboxylesterase np, putative [Ricinus communis] gb_EEF40457.1_ carboxylesterase np, putative [Ricinus communis]	1e-118	180	46.6667
isotig05446	3.08236	8.88411	6.27295	0.00078125	0.039196	-0.0261131	TAIR	AT1G70530	646	protein kinase family proteinchr1:26588750-26591379 REVERSE	3.3	17	41.1765	SWISSPROT	sp_Q9CAL2_CRK3_ARATH	646	Cysteine-rich receptor-like protein kinase 3 OS=Arabidopsis thaliana GN=CRK3 PE=2 SV=1	6e-51	48	47.9167	NCBI	gb_ABR16548.1	245	unknown [Picea sitchensis]	1e-58	14	71.4286
contig63162	3.08216	8.6317	7.63402	0.000271564	0.0227135	1.07464	TAIR	AT3G14090	623	ATEXO70D3ATEXO70D3 (exocyst subunit EXO70 family protein D3); protein bindingchr3:4669508-4671379 REVERSE	3e-80	347	44.6686	SWISSPROT	sp_O35250_EXOC7_MOUSE	697	Exocyst complex component 7 OS=Mus musculus GN=Exoc7 PE=1 SV=2	3e-11	285	23.5088	NCBI	gb_ABK24268.1	627	unknown [Picea sitchensis]	1e-143	422	65.4028
isotig36933	3.07712	8.37391	6.02702	0.000963776	0.0438908	-0.248	TAIR	AT5G38980	92	unknown proteinchr5:15606827-15607105 FORWARD	0.56	29	41.3793	SWISSPROT	sp_P40531_GVP36_YEAST	326	Protein GVP36 OS=Saccharomyces cerevisiae GN=GVP36 PE=1 SV=1	2.5	37	45.9459	NCBI	ref_XP_002143688.1	332	NADP-dependent alcohol dehydrogenase [Penicillium marneffei ATCC 18224] gb_EEA27173.1_ NADP-dependent alcohol dehydrogenase [Penicillium marneffei ATCC 18224]	1	52	42.3077
isotig12352	3.07203	10.9626	7.70934	0.000257334	0.0219512	1.12984	TAIR	AT2G40610	253	ATEXPA8, EXP8, ATEXP8, ATHEXP ALPHA 1.11ATEXPA8 (ARABIDOPSIS THALIANA EXPANSIN A8)chr2:16949121-16950472 REVERSE	1e-113	229	80.786	SWISSPROT	sp_Q40636_EXPA2_ORYSJ	251	Expansin-A2 OS=Oryza sativa subsp. japonica GN=EXPA2 PE=2 SV=2	1e-112	246	75.2033	NCBI	gb_ABR16833.1	250	unknown [Picea sitchensis]	1e-136	245	90.6122
isotig41791	3.06295	9.5927	9.38165	8.63352e-05	0.0120711	2.22648	TAIR	AT1G55230	300	unknown proteinchr1:20602895-20603797 FORWARD	8e-69	266	46.9925	SWISSPROT	sp_Q497B2_TM45B_RAT	278	Transmembrane protein 45B OS=Rattus norvegicus GN=Tmem45b PE=2 SV=1	1e-11	214	27.1028	NCBI	ref_XP_001763078.1	323	predicted protein [Physcomitrella patens subsp. patens] gb_EDQ71955.1_ predicted protein [Physcomitrella patens subsp. patens]	6e-76	300	50
isotig41894	3.05938	11.0949	7.63195	0.000271968	0.0227135	1.07311	TAIR	AT4G17800	292	DNA-binding protein-relatedchr4:9895549-9896427 REVERSE	1e-40	207	43.9614	SWISSPROT	sp_Q9S7C9_ESCA_ARATH	311	Putative DNA-binding protein ESCAROLA OS=Arabidopsis thaliana GN=ESC PE=2 SV=1	2e-29	239	35.9833	NCBI	gb_ADE76470.1	294	unknown [Picea sitchensis]	1e-93	297	63.2997
isotig12778	3.05601	10.3515	6.45617	0.000670862	0.0365254	0.134305	TAIR	AT1G76690	374	OPR2, ATOPR2OPR2chr1:28778976-28780355 FORWARD	1e-153	370	68.9189	SWISSPROT	sp_Q8GYB8_OPR2_ARATH	374	12-oxophytodienoate reductase 2 OS=Arabidopsis thaliana GN=OPR2 PE=2 SV=2	1e-152	370	68.9189	NCBI	gb_ABK23778.1	376	unknown [Picea sitchensis]	0	376	89.3617
isotig14910	3.05055	9.64713	6.16597	0.000855292	0.0409372	-0.121697	TAIR	AT1G44750	379	ATPUP11ATPUP11; purine transmembrane transporterchr1:16892688-16895168 FORWARD	3e-71	319	44.2006	SWISSPROT	sp_Q9LPF6_PUP11_ARATH	379	Probable purine permease 11 OS=Arabidopsis thaliana GN=PUP11 PE=1 SV=1	4e-70	319	44.2006	NCBI	gb_ABR16480.1	367	unknown [Picea sitchensis]	1e-121	352	66.4773
isotig34520	3.04926	6.65861	7.24758	0.000360511	0.0262101	0.782518	TAIR	AT5G57685	148	AtGDU3AtGDU3 (Arabidopsis thaliana GLUTAMINE DUMPER 3)chr5:23366356-23366802 REVERSE	0.0001	108	31.4815	SWISSPROT	sp_Q96C45_ULK4_HUMAN	1275	Serine/threonine-protein kinase ULK4 OS=Homo sapiens GN=ULK4 PE=2 SV=2	3.9	109	27.5229	NCBI	gb_ABK21085.1	116	unknown [Picea sitchensis]	1e-11	112	44.6429
isotig43337	3.04753	10.3716	7.55309	0.000287876	0.0228943	1.0147	TAIR	AT4G22070	538	WRKY31, ATWRKY31WRKY31; transcription factorchr4:11691381-11694234 REVERSE	2e-43	393	34.0967	SWISSPROT	sp_Q93WT0_WRK31_ARATH	538	Probable WRKY transcription factor 31 OS=Arabidopsis thaliana GN=WRKY31 PE=2 SV=1	2e-42	393	34.0967	NCBI	ref_XP_002330089.1	565	predicted protein [Populus trichocarpa] gb_EEF08354.1_ predicted protein [Populus trichocarpa]	3e-49	389	34.9614
isotig35794	3.04347	7.87885	10.3884	4.84791e-05	0.00929943	2.78438	TAIR	AT3G18640	676	zinc finger protein-relatedchr3:6413617-6415829 REVERSE	1.2	80	26.25	SWISSPROT	sp_Q9PUT6_PTEN_XENLA	402	Phosphatidylinositol-3,4,5-trisphosphate 3-phosphatase and dual-specificity protein phosphatase PTEN OS=Xenopus laevis GN=pten PE=2 SV=1	2.6	59	38.9831	NCBI	gb_ABK23518.1	222	unknown [Picea sitchensis]	8e-13	169	34.9112
isotig06752	3.04227	10.2396	6.47999	0.000657867	0.0361966	0.154867	TAIR	AT1G60470	334	AtGolS4AtGolS4 (Arabidopsis thaliana galactinol synthase 4); transferase, transferring glycosyl groups / transferase, transferring hexosyl groupschr1:22279181-22280454 REVERSE	6e-88	230	68.2609	SWISSPROT	sp_O15488_GLYG2_HUMAN	501	Glycogenin-2 OS=Homo sapiens GN=GYG2 PE=1 SV=2	5e-07	191	26.178	NCBI	gb_ABK22947.1	345	unknown [Picea sitchensis]	1e-123	228	90.3509
isotig41429	3.03204	9.1577	7.42242	0.000316658	0.0242809	0.916551	TAIR	AT5G06570	329	hydrolasechr5:2008075-2011013 REVERSE	9e-47	289	39.1003	SWISSPROT	sp_Q940G6_GI1L3_ARATH	344	Probable gibberellin receptor GID1L3 OS=Arabidopsis thaliana GN=GID1L3 PE=1 SV=1	9e-36	297	34.6801	NCBI	gb_ABK25952.1	338	unknown [Picea sitchensis]	2e-71	305	47.2131
isotig05439	3.02866	8.46024	8.47098	0.000152907	0.016256	1.65848	TAIR	AT1G56120	1047	kinasechr1:20987288-20993072 REVERSE	2e-11	144	31.9444	SWISSPROT	sp_Q9M0G5_CRK43_ARATH	625	Putative cysteine-rich receptor-like protein kinase 43 OS=Arabidopsis thaliana GN=CRK43 PE=2 SV=1	7e-10	143	32.1678	NCBI	gb_ABR16548.1	245	unknown [Picea sitchensis]	4e-07	124	38.7097
isotig21382	3.02503	11.9136	6.1472	0.000869093	0.0412723	-0.138611	TAIR	AT2G36830	251	GAMMA-TIP, TIP1;1, GAMMA-TIP1GAMMA-TIP (GAMMA TONOPLAST INTRINSIC PROTEIN); water channelchr2:15445490-15446336 FORWARD	2e-92	253	66.4032	SWISSPROT	sp_P25818_TIP11_ARATH	251	Aquaporin TIP1-1 OS=Arabidopsis thaliana GN=TIP1-1 PE=1 SV=1	2e-91	253	66.4032	NCBI	gb_ABK23010.1	253	unknown [Picea sitchensis]	1e-117	253	84.1897
contig47962	3.02221	8.21115	8.22847	0.00017966	0.0177342	1.4958	TAIR	AT4G33300	816	ADR1-L1ADR1-L1 (ADR1-like 1); ATP binding / protein bindingchr4:16051162-16054005 REVERSE	1e-28	306	30.3922	SWISSPROT	sp_Q9SZA7_DRL29_ARATH	832	Probable disease resistance protein At4g33300 OS=Arabidopsis thaliana GN=At4g33300 PE=2 SV=2	5e-27	305	30.1639	NCBI	gb_ABR16233.1	813	unknown [Picea sitchensis]	3e-75	309	50.4854
isotig37748	3.01882	8.32803	6.61102	0.000591365	0.0337521	0.266738	TAIR	AT3G01140	388	MYB106, AtMYB106MYB106 (myb domain protein 106); DNA binding / transcription factorchr3:46619-48143 REVERSE	2e-09	66	51.5152	SWISSPROT	sp_P80074_MYB1_PHYPA	449	Myb-related protein Pp1 (Fragment) OS=Physcomitrella patens subsp. patens GN=PP1 PE=2 SV=1	0.0001	69	40.5797	NCBI	ref_XP_002283843.1	393	PREDICTED: hypothetical protein [Vitis vinifera]	2e-08	66	54.5455
isotig37681	3.0177	8.26778	8.52811	0.000147294	0.01592	1.69606	TAIR	AT2G26110	309	unknown proteinchr2:11120869-11121798 FORWARD	0.0008	40	40								NCBI	ref_XP_002279406.1	249	PREDICTED: hypothetical protein [Vitis vinifera]	0.004	39	53.8462
isotig46840	3.0087	7.46736	5.83047	0.00114524	0.0489026	-0.430923	TAIR	AT4G01070	480	GT72B1, UGT72B1GT72B1; UDP-glucosyltransferase/ UDP-glycosyltransferase/ transferase, transferring glycosyl groupschr4:461858-463300 REVERSE	4e-65	286	43.007	SWISSPROT	sp_Q9AR73_HQGT_RAUSE	470	Hydroquinone glucosyltransferase OS=Rauvolfia serpentina GN=AS PE=1 SV=1	2e-64	280	45	NCBI	gb_ACN41029.1	490	unknown [Picea sitchensis]	3e-81	290	55.1724
isotig02562	3.00802	12.6087	7.07432	0.000411013	0.0283001	0.646531	TAIR	AT3G61740	982	ATX3SDG14 (SET DOMAIN PROTEIN 14); DNA binding / protein binding / zinc ion bindingchr3:22851133-22856548 REVERSE	7.2	23	39.1304	SWISSPROT	sp_Q5UPJ3_YL116_MIMIV	563	Uncharacterized protein L116 OS=Acanthamoeba polyphaga mimivirus GN=MIMI_L116 PE=3 SV=1	2.5	66	30.303	NCBI	ref_XP_001617664.1	138	hypothetical protein NEMVEDRAFT_v1g69851 [Nematostella vectensis] gb_EDO25564.1_ predicted protein [Nematostella vectensis]	2.9	65	35.3846
isotig35884	3.00763	7.82792	8.82603	0.000121613	0.0142526	1.88771	TAIR	AT1G26770	259	ATEXPA10, AT-EXP10, ATEXP10, ATHEXP ALPHA 1.1, EXP10ATEXPA10 (ARABIDOPSIS THALIANA EXPANSIN A 10); structural constituent of cell wallchr1:9259775-9260792 FORWARD	5e-70	20	75	SWISSPROT	sp_Q9LDR9_EXP10_ARATH	249	Expansin-A10 OS=Arabidopsis thaliana GN=EXPA10 PE=2 SV=1	6e-69	20	75	NCBI	gb_ABR17119.1	253	unknown [Picea sitchensis]	3e-73	23	78.2609
isotig20295	3.00525	6.40031	6.50796	0.000642982	0.0356468	0.178914	TAIR	AT5G13220	197	JAZ10, TIFY9, JAS1JAZ10 (JASMONATE-ZIM-DOMAIN PROTEIN 10)chr5:4219001-4220502 FORWARD	3e-07	183	27.3224	SWISSPROT	sp_Q93ZM9_TIF9_ARATH	197	Protein TIFY 9 OS=Arabidopsis thaliana GN=TIFY9 PE=1 SV=1	4e-06	183	27.3224	NCBI	gb_ABK26895.1	269	unknown [Picea sitchensis]	3e-89	34	73.5294
isotig13909	3.00164	7.25144	6.21392	0.000821155	0.0400382	-0.0786795	TAIR	AT2G45400	364	BEN1BEN1; binding / catalytic/ coenzyme binding / oxidoreductase, acting on CH-OH group of donorschr2:18703960-18706235 REVERSE	3.9	24	50	SWISSPROT	sp_Q8WXH0_SYNE2_HUMAN	6885	Nesprin-2 OS=Homo sapiens GN=SYNE2 PE=1 SV=3	8.9	53	37.7358	NCBI	emb_CBI39154.1	3993	unnamed protein product [Vitis vinifera]	0.19	140	32.1429
isotig44635	2.99831	8.63491	8.17949	0.000185699	0.0179472	1.46232	TAIR	AT1G32100	317	ATPRR1, PRR1PRR1 (PINORESINOL REDUCTASE 1); pinoresinol reductasechr1:11546472-11547953 REVERSE	9e-87	313	51.4377	SWISSPROT	sp_P52581_IFRH_LUPAL	312	Isoflavone reductase homolog OS=Lupinus albus PE=2 SV=1	4e-91	311	53.3762	NCBI	gb_AAF63508.1_AF242504_1	312	pinoresinol-lariciresinol reductase [Thuja plicata]	1e-103	311	62.0579
isotig07207	2.99616	10.5136	8.27661	0.000173944	0.0173108	1.5285	TAIR	AT1G22340	487	AtUGT85A7AtUGT85A7 (UDP-glucosyl transferase 85A7); UDP-glycosyltransferase/ glucuronosyltransferase/ transferase, transferring glycosyl groupschr1:7890464-7892090 REVERSE	5e-17	162	33.9506	SWISSPROT	sp_Q9SK82_COGT2_ARATH	489	Cytokinin-O-glucosyltransferase 2 OS=Arabidopsis thaliana GN=UGT85A1 PE=1 SV=1	3e-15	173	33.526	NCBI	gb_ABR17103.1	501	unknown [Picea sitchensis]	9e-70	181	71.2707
isotig11250	2.99543	6.39768	7.79195	0.000242706	0.0210986	1.18976	TAIR	AT5G63380	562	4-coumarate--CoA ligase family protein / 4-coumaroyl-CoA synthase family proteinchr5:25387581-25390026 REVERSE	5e-07	18	50	SWISSPROT	sp_Q8GVF9_4CLL8_ORYSJ	609	Putative 4-coumarate--CoA ligase-like 8 OS=Oryza sativa subsp. japonica GN=4CLL8 PE=3 SV=1	4e-07	45	62.2222	NCBI	ref_XP_002509558.1	540	AMP dependent CoA ligase, putative [Ricinus communis] gb_EEF50945.1_ AMP dependent CoA ligase, putative [Ricinus communis]	3e-07	18	55.5556
isotig28660	2.99201	6.63577	9.05014	0.000105681	0.0132813	2.0272	TAIR	AT2G38060	512	PHT4;2PHT4;2 (PHOSPHATE TRANSPORTER 4;2); carbohydrate transmembrane transporter/ inorganic phosphate transmembrane transporter/ organic anion transmembrane transporter/ sugar:hydrogen symporterchr2:15922727-15925623 REVERSE	1e-149	421	61.7577	SWISSPROT	sp_Q7XJR2_ANTR3_ARATH	512	Probable anion transporter 3, chloroplastic OS=Arabidopsis thaliana GN=ANTR3 PE=2 SV=2	1e-148	421	61.7577	NCBI	ref_XP_002527859.1	501	Sialin, putative [Ricinus communis] gb_EEF34490.1_ Sialin, putative [Ricinus communis]	1e-154	421	64.3705
isotig23745	2.98654	7.35458	5.82762	0.00114815	0.0489026	-0.43361	TAIR	AT2G46690	121	auxin-responsive family proteinchr2:19180904-19181269 FORWARD	2e-22	80	60	SWISSPROT	sp_P32295_ARG7_VIGRR	92	Indole-3-acetic acid-induced protein ARG7 OS=Vigna radiata var. radiata GN=ARG7 PE=2 SV=1	2e-09	65	49.2308	NCBI	gb_ABK23138.1	184	unknown [Picea sitchensis] gb_ACN40239.1_ unknown [Picea sitchensis]	4e-21	87	63.2184
isotig43480	2.98482	8.26652	6.02029	0.000969418	0.0440275	-0.254181	TAIR	AT1G25390	629	protein kinase family proteinchr1:8906640-8908800 REVERSE	1e-101	403	49.8759	SWISSPROT	sp_P0C5E2_Y1839_ARATH	654	Probable serine/threonine-protein kinase At1g18390 OS=Arabidopsis thaliana GN=At1g18390 PE=1 SV=2	8e-97	361	52.3546	NCBI	ref_XP_002458339.1	692	hypothetical protein SORBIDRAFT_03g031640 [Sorghum bicolor] gb_EES03459.1_ hypothetical protein SORBIDRAFT_03g031640 [Sorghum bicolor]	1e-108	392	52.2959
isotig11267	2.97937	8.21706	10.354	4.94034e-05	0.00929943	2.76639	TAIR	AT3G10120	173	unknown proteinchr3:3130155-3130676 FORWARD	0.76	35	45.7143	SWISSPROT	sp_Q5BA96_ABNA_EMENI	322	Probable arabinan endo-1,5-alpha-L-arabinosidase A OS=Emericella nidulans GN=abnA PE=3 SV=2	6.2	42	45.2381	NCBI	gb_ABR18260.1	62	unknown [Picea sitchensis]	0.2	19	94.7368
isotig14442	2.96897	6.21737	9.68355	7.22092e-05	0.0108129	2.401	TAIR	AT3G51640	826	unknown proteinchr3:19154342-19157134 FORWARD	2.4	57	31.5789	SWISSPROT	sp_P59997_KDM2A_MOUSE	1161	Lysine-specific demethylase 2A OS=Mus musculus GN=Kdm2a PE=1 SV=2	4.1	71	30.9859	NCBI	gb_ABK26394.1	129	unknown [Picea sitchensis]	2e-08	118	38.1356
isotig05435	2.96733	7.93456	8.80347	0.000123366	0.0143562	1.87345	TAIR	AT1G70530	646	protein kinase family proteinchr1:26588750-26591379 REVERSE	3.4	17	41.1765	SWISSPROT	sp_Q9CAL2_CRK3_ARATH	646	Cysteine-rich receptor-like protein kinase 3 OS=Arabidopsis thaliana GN=CRK3 PE=2 SV=1	2e-66	97	34.0206	NCBI	gb_ABR16548.1	245	unknown [Picea sitchensis]	9e-76	14	71.4286
isotig05035	2.96378	8.70554	5.94286	0.00103712	0.0458244	-0.325702	TAIR	AT5G05390	565	LAC12LAC12 (laccase 12); laccasechr5:1594753-1597042 FORWARD	0	495	66.2626	SWISSPROT	sp_Q9FLB5_LAC12_ARATH	565	Laccase-12 OS=Arabidopsis thaliana GN=LAC12 PE=2 SV=1	0	495	66.2626	NCBI	gb_AAK37824.1_AF132120_1	576	laccase [Pinus taeda]	0	491	90.6314
isotig25044	2.95592	8.24672	6.3722	0.000719063	0.0375242	0.0612985	TAIR	AT1G14430	849	glyoxal oxidase-relatedchr1:4934359-4937021 FORWARD	1e-146	556	48.0216	SWISSPROT	sp_Q01745_GAOA_GIBZE	680	Galactose oxidase OS=Gibberella zeae GN=GAOA PE=1 SV=1	5e-20	448	25.4464	NCBI	ref_XP_002276473.1	572	PREDICTED: hypothetical protein [Vitis vinifera]	1e-160	538	54.461
isotig21481	2.94487	10.295	6.72969	0.000537721	0.0322188	0.366337	TAIR	AT1G46264	348	AT-HSFB4, HSFB4AT-HSFB4; DNA binding / transcription factorchr1:17224904-17226183 FORWARD	2e-50	246	34.1463	SWISSPROT	sp_Q6Z9C8_HFB2B_ORYSJ	390	Heat stress transcription factor B-2b OS=Oryza sativa subsp. japonica GN=HSFB2B PE=2 SV=1	4e-52	146	42.4658	NCBI	ref_XP_002509743.1	337	Heat shock factor protein, putative [Ricinus communis] gb_EEF51130.1_ Heat shock factor protein, putative [Ricinus communis]	1e-52	235	33.617
isotig38808	2.94194	8.309	6.55466	0.000618977	0.0349544	0.218866	TAIR	AT5G07990	513	TT7, CYP75B1, D501TT7 (TRANSPARENT TESTA 7); flavonoid 3'-monooxygenase/ oxygen bindingchr5:2560437-2562859 FORWARD	1e-87	222	37.3874	SWISSPROT	sp_P24465_C71A1_PERAE	502	Cytochrome P450 71A1 OS=Persea americana GN=CYP71A1 PE=1 SV=2	1e-97	225	38.6667	NCBI	gb_ACN40174.1	528	unknown [Picea sitchensis]	1e-161	219	64.8402
isotig21820	2.93907	7.16741	7.27636	0.000352834	0.0259105	0.804797	TAIR	AT5G01210	475	transferase family proteinchr5:84554-85981 FORWARD	7e-85	460	40.6522	SWISSPROT	sp_Q9FF86_DCR_ARATH	484	BAHD acyltransferase DCR OS=Arabidopsis thaliana GN=DCR PE=2 SV=1	5e-65	448	36.1607	NCBI	gb_ABR18470.1	440	unknown [Picea sitchensis]	0	442	74.2081
isotig35136	2.9349	11.2651	6.01369	0.000974984	0.0441349	-0.260243	TAIR	AT2G36970	490	UDP-glucoronosyl/UDP-glucosyl transferase family proteinchr2:15529050-15530712 FORWARD	3e-82	432	40.0463	SWISSPROT	sp_O48676_HTGT_ARATH	460	N-hydroxythioamide S-beta-glucosyltransferase OS=Arabidopsis thaliana GN=UGT74B1 PE=1 SV=1	3e-59	473	30.8668	NCBI	gb_ADE76226.1	474	unknown [Picea sitchensis] gb_ADE76673.1_ unknown [Picea sitchensis]	0	467	85.439
isotig27498	2.92879	8.04436	8.174	0.00018639	0.0179472	1.45856	TAIR	AT3G48280	490	CYP71A25CYP71A25; electron carrier/ heme binding / iron ion binding / monooxygenase/ oxygen bindingchr3:17879594-17881164 FORWARD	7e-98	219	40.6393	SWISSPROT	sp_Q50EK4_C75A1_PINTA	525	Cytochrome P450 750A1 OS=Pinus taeda GN=CYP750A1 PE=2 SV=1	1e-110	233	42.4893	NCBI	gb_ACN40174.1	528	unknown [Picea sitchensis]	0	227	87.6652
isotig28679	2.9254	10.0044	7.58448	0.000281418	0.0227255	1.03803	TAIR	AT2G06925	148	ATSPLA2-ALPHA, PLA2-ALPHAPLA2-ALPHA; phospholipase A2chr2:2842475-2843212 REVERSE	2e-27	114	42.1053	SWISSPROT	sp_Q10E50_PLA23_ORYSJ	163	Phospholipase A2 homolog 3 OS=Oryza sativa subsp. japonica GN=PLA2-III PE=1 SV=1	9e-24	105	45.7143	NCBI	gb_ABR18340.1	131	unknown [Picea sitchensis]	7e-50	122	74.5902
isotig25113	2.91369	11.6345	8.68128	0.000133381	0.0151458	1.79551	TAIR	AT2G26290	424	ARSK1ARSK1 (root-specific kinase 1); kinasechr2:11192237-11194259 REVERSE	3e-06	54	46.2963	SWISSPROT	sp_P46573_APK1B_ARATH	412	Protein kinase APK1B, chloroplastic OS=Arabidopsis thaliana GN=APK1B PE=2 SV=2	0.001	31	70.9677	NCBI	gb_ABK21430.1	78	unknown [Picea sitchensis]	2e-25	55	96.3636
isotig29734	2.90084	10.2214	7.42477	0.000316112	0.0242809	0.91833	TAIR	AT5G61820	475	FUNCTIONS IN: molecular_function unknown; INVOLVED IN: biological_process unknown; LOCATED IN: vacuole; EXPRESSED IN: 24 plant structures; EXPRESSED DURING: 15 growth stages; CONTAINS InterPro DOMAIN/s: Stress up-regulated Nod 19 (InterPro:IPR011692); Has 27 Blast hits to 27 proteins in 10 species: Archae - 0; Bacteria - 0; Metazoa - 0; Fungi - 0; Plants - 26; Viruses - 0; Other Eukaryotes - 1 (s…	1e-121	425	48.7059	SWISSPROT	sp_Q8EAB6_F16PA_SHEON	325	Fructose-1,6-bisphosphatase class 1 OS=Shewanella oneidensis GN=fbp PE=3 SV=1	1.5	121	24.7934	NCBI	ref_XP_002511074.1	467	conserved hypothetical protein [Ricinus communis] gb_EEF51676.1_ conserved hypothetical protein [Ricinus communis]	1e-135	382	59.9476
isotig20048	2.90025	9.07931	7.4414	0.000312277	0.0240983	0.930918	TAIR	AT5G67550	509	unknown proteinchr5:26946908-26949112 REVERSE	3e-75	181	30.9392	SWISSPROT	sp_P40209_GAT2_YEAST	560	Protein GAT2 OS=Saccharomyces cerevisiae GN=GAT2 PE=1 SV=1	0.2	186	23.1183	NCBI	ref_XP_002328016.1	552	predicted protein [Populus trichocarpa] gb_EEE75804.1_ predicted protein [Populus trichocarpa]	6e-92	192	40.625
isotig13097	2.89909	7.2217	9.58197	7.66402e-05	0.0112562	2.343	TAIR	AT5G42650	518	AOS, CYP74A, DDE2AOS (ALLENE OXIDE SYNTHASE); allene oxide synthase/ hydro-lyase/ oxygen bindingchr5:17097803-17099359 REVERSE	1e-127	472	49.1525	SWISSPROT	sp_P48417_CP74_LINUS	536	Allene oxide synthase, chloroplastic OS=Linum usitatissimum GN=CYP74A PE=1 SV=1	1e-131	468	50.641	NCBI	gb_ABR16111.1	475	unknown [Picea sitchensis]	0	475	86.7368
isotig33762	2.89684	7.38421	8.42601	0.0001575	0.0164184	1.62869	TAIR	AT1G12663	115	Predicted to encode a PR (pathogenesis-related) protein. Belongs to the plant thionin (PR-13) family with the following members: At1g66100, At5g36910, At1g72260, At2g15010, At1g12663, At1g12660.chr1:4310969-4311457 FORWARD	2.9	53	30.1887	SWISSPROT	sp_Q9QYP1_LRP4_RAT	1905	Low-density lipoprotein receptor-related protein 4 OS=Rattus norvegicus GN=Lrp4 PE=2 SV=2	2.1	52	34.6154	NCBI	gb_ABK23024.1	93	unknown [Picea sitchensis]	2e-05	60	50
isotig30994	2.89443	7.38064	5.81671	0.00115935	0.0491026	-0.443923	TAIR	AT4G37900	787	glycine-rich proteinchr4:17821737-17824445 REVERSE	1.7	35	40	SWISSPROT	sp_A6H8I0_UBP22_DANRE	506	Ubiquitin carboxyl-terminal hydrolase 22 OS=Danio rerio GN=usp22 PE=2 SV=1	6	28	42.8571	NCBI	gb_ABK21910.1	70	unknown [Picea sitchensis]	4e-10	70	57.1429
isotig25729	2.88798	6.70328	5.89976	0.00107714	0.0467798	-0.365852	TAIR	AT1G35660	1405	unknown proteinchr1:13192743-13197655 FORWARD	2.3	27	55.5556
isotig14275	2.88471	8.37834	7.59774	0.000278742	0.0227255	1.04784	TAIR	AT2G15580	196	zinc finger (C3HC4-type RING finger) family proteinchr2:6797687-6798815 FORWARD	0.01	79	25.3165	SWISSPROT	sp_Q5BDW4_PRP5_EMENI	1173	Pre-mRNA-processing ATP-dependent RNA helicase prp5 OS=Emericella nidulans GN=prp5 PE=3 SV=1	0.17	82	29.2683	NCBI	gb_ABK23024.1	93	unknown [Picea sitchensis]	2e-14	69	63.7681
isotig13728	2.86884	6.86816	6.96327	0.000447662	0.0300288	0.557678	TAIR	AT5G52390	195	photoassimilate-responsive protein, putativechr5:21264281-21265173 REVERSE	1e-41	164	46.3415	SWISSPROT	sp_B3QSP0_ILVC_CHLT3	338	Ketol-acid reductoisomerase OS=Chloroherpeton thalassium (strain ATCC 35110 / GB-78) GN=ilvC PE=3 SV=1	2.4	62	32.2581	NCBI	gb_ABK21049.1	182	unknown [Picea sitchensis]	2e-76	167	85.6287
isotig06750	2.86591	10.377	6.03926	0.000953607	0.0438801	-0.23677	TAIR	AT1G60470	334	AtGolS4AtGolS4 (Arabidopsis thaliana galactinol synthase 4); transferase, transferring glycosyl groups / transferase, transferring hexosyl groupschr1:22279181-22280454 REVERSE	6e-88	230	68.2609	SWISSPROT	sp_O15488_GLYG2_HUMAN	501	Glycogenin-2 OS=Homo sapiens GN=GYG2 PE=1 SV=2	5e-07	191	26.178	NCBI	gb_ABK22947.1	345	unknown [Picea sitchensis]	1e-123	228	90.3509
isotig13719	2.85242	9.96796	5.78883	0.00118854	0.0496949	-0.470331	TAIR	AT3G24670	440	pectate lyase family proteinchr3:9006205-9008801 REVERSE	3e-58	22	72.7273	SWISSPROT	sp_Q9LJ42_PLY10_ARATH	440	Probable pectate lyase 10 OS=Arabidopsis thaliana GN=At3g24670 PE=2 SV=2	3e-57	22	72.7273	NCBI	gb_ABR17766.1	426	unknown [Picea sitchensis]	4e-66	22	81.8182
isotig01719	2.84957	8.9058	7.129	0.000394243	0.0276684	0.689795	TAIR	AT1G60470	334	AtGolS4AtGolS4 (Arabidopsis thaliana galactinol synthase 4); transferase, transferring glycosyl groups / transferase, transferring hexosyl groupschr1:22279181-22280454 REVERSE	1e-139	303	75.9076	SWISSPROT	sp_O15488_GLYG2_HUMAN	501	Glycogenin-2 OS=Homo sapiens GN=GYG2 PE=1 SV=2	1e-15	289	26.9896	NCBI	gb_ABK22947.1	345	unknown [Picea sitchensis]	1e-175	332	88.8554
contig24034	2.83623	9.96234	6.47029	0.000663125	0.0362124	0.1465	TAIR	AT5G46780	237	VQ motif-containing proteinchr5:18979236-18979949 FORWARD	4e-09	183	31.694	SWISSPROT	sp_P08775_RPB1_MOUSE	1970	DNA-directed RNA polymerase II subunit RPB1 OS=Mus musculus GN=Polr2a PE=1 SV=3	3.7	132	28.7879	NCBI	ref_XP_001765322.1	392	predicted protein [Physcomitrella patens subsp. patens] gb_EDQ69785.1_ predicted protein [Physcomitrella patens subsp. patens]	6e-13	228	32.8947
isotig45295	2.82589	6.50482	6.78996	0.000512633	0.0313291	0.416294	TAIR	AT5G64750	391	ABR1ABR1 (ABA REPRESSOR1); DNA binding / transcription factorchr5:25891679-25893656 FORWARD	3e-25	287	34.4948	SWISSPROT	sp_Q9FGF8_ABR1_ARATH	391	Ethylene-responsive transcription factor ABR1 OS=Arabidopsis thaliana GN=ABR1 PE=2 SV=1	3e-24	287	34.4948	NCBI	ref_NP_201280.1	391	ABR1 (ABA REPRESSOR1); DNA binding / transcription factor [Arabidopsis thaliana] sp_Q9FGF8.1_ABR1_ARATH RecName: Full=Ethylene-responsive transcription factor ABR1; AltName: Full=Protein ABA REPRESSOR 1 dbj_BAB10308.1_ unnamed protein product [Arabidopsis thaliana] gb_AAM98233.1_ putative protein [Arabidopsis thaliana] gb_AAP37839.1_ At5g64750 [Arabidopsis thaliana]	5e-23	287	34.4948
isotig43846	2.82575	6.1551	6.88942	0.000474114	0.0303691	0.497842	TAIR	AT3G12830	132	auxin-responsive family proteinchr3:4079117-4079515 REVERSE	1e-20	124	46.7742	SWISSPROT	sp_P32295_ARG7_VIGRR	92	Indole-3-acetic acid-induced protein ARG7 OS=Vigna radiata var. radiata GN=ARG7 PE=2 SV=1	3e-11	70	50	NCBI	ref_XP_002266248.1	131	PREDICTED: hypothetical protein [Vitis vinifera]	4e-19	124	43.5484
isotig31002	2.82369	9.74235	9.10354	0.00010225	0.0130222	2.05985	TAIR	AT2G46080	347	INVOLVED IN: biological_process unknown; EXPRESSED IN: 23 plant structures; EXPRESSED DURING: 13 growth stages; BEST Arabidopsis thaliana protein match is: BPS1 (BYPASS 1) (TAIR:AT1G01550.2); Has 94 Blast hits to 83 proteins in 14 species: Archae - 0; Bacteria - 2; Metazoa - 1; Fungi - 0; Plants - 91; Viruses - 0; Other Eukaryotes - 0 (source: NCBI BLink).chr2:18948317-18949360 REVERSE	1e-50	55	40	SWISSPROT	sp_Q337C0_U496D_ORYSJ	456	UPF0496 protein 4 OS=Oryza sativa subsp. japonica GN=Os10g0513300 PE=2 SV=1	4e-05	58	43.1034	NCBI	gb_ABK24602.1	359	unknown [Picea sitchensis]	1e-171	57	91.2281
isotig21821	2.8127	7.97631	7.58157	0.000282009	0.0227255	1.03587	TAIR	AT5G01210	475	transferase family proteinchr5:84554-85981 FORWARD	3e-85	460	41.5217	SWISSPROT	sp_Q9FF86_DCR_ARATH	484	BAHD acyltransferase DCR OS=Arabidopsis thaliana GN=DCR PE=2 SV=1	1e-64	448	35.9375	NCBI	gb_ABR18470.1	440	unknown [Picea sitchensis]	0	442	74.2081
isotig23903	2.81157	10.4702	5.9155	0.00106232	0.0465322	-0.351166	TAIR	AT4G25700	310	BETA-OHASE 1, B1, chy1BETA-OHASE 1 (BETA-HYDROXYLASE 1); carotene beta-ring hydroxylasechr4:13094142-13095866 REVERSE	3e-33	171	46.1988	SWISSPROT	sp_Q01332_CRTZ_ESCVU	176	Beta-carotene hydroxylase OS=Escherichia vulneris GN=crtZ PE=3 SV=1	2e-12	30	56.6667	NCBI	ref_XP_002279004.1	299	PREDICTED: hypothetical protein [Vitis vinifera] emb_CBI34377.1_ unnamed protein product [Vitis vinifera]	1e-73	117	63.2479
isotig35524	2.80407	7.3394	6.38151	0.000713528	0.037395	0.0694339	TAIR	AT1G67340	379	zinc finger (MYND type) family protein / F-box family proteinchr1:25230323-25231622 FORWARD	8e-80	314	49.6815	SWISSPROT	sp_Q9FYF9_FB76_ARATH	379	F-box protein At1g67340 OS=Arabidopsis thaliana GN=At1g67340 PE=1 SV=1	9e-79	314	49.6815	NCBI	gb_ADE76305.1	382	unknown [Picea sitchensis]	5e-87	359	47.9109
isotig46701	2.79906	7.32245	8.13017	0.000192018	0.0182137	1.4284	TAIR	AT4G37240	168	unknown proteinchr4:17524546-17525052 FORWARD	2e-09	103	33.9806	SWISSPROT	sp_P72334_NODC_RHIS3	450	N-acetylglucosaminyltransferase OS=Rhizobium sp. (strain N33) GN=nodC PE=3 SV=1	0.99	45	42.2222	NCBI	gb_ABR17317.1	197	unknown [Picea sitchensis]	2e-68	196	68.8776
isotig19074	2.79866	8.96815	6.97494	0.000443637	0.0299241	0.567082	TAIR	AT1G11600	510	CYP77B1CYP77B1; electron carrier/ heme binding / iron ion binding / monooxygenase/ oxygen bindingchr1:3902090-3903622 FORWARD	3.2	61	26.2295	SWISSPROT	sp_Q17R09_PRP16_BOVIN	1227	Pre-mRNA-splicing factor ATP-dependent RNA helicase PRP16 OS=Bos taurus GN=DHX38 PE=2 SV=1	5.6	98	28.5714	NCBI	gb_ABK20916.1	64	unknown [Picea sitchensis]	1e-18	64	73.4375
isotig26343	2.79245	9.94607	6.13717	0.000876577	0.0415463	-0.147674	TAIR	AT5G52390	195	photoassimilate-responsive protein, putativechr5:21264281-21265173 REVERSE	1e-40	145	53.7931	SWISSPROT	sp_Q9LX30_GCN2_ARATH	1241	Probable serine/threonine-protein kinase GCN2 OS=Arabidopsis thaliana GN=GCN2 PE=2 SV=2	0.74	72	36.1111	NCBI	gb_ABK22647.1	202	unknown [Picea sitchensis] gb_ABK27026.1_ unknown [Picea sitchensis] gb_ABR18111.1_ unknown [Picea sitchensis] gb_ACN40842.1_ unknown [Picea sitchensis]	2e-71	202	72.2772
isotig17472	2.78589	11.3916	6.39445	0.000705918	0.0372643	0.0807208	TAIR	AT3G22600	170	protease inhibitor/seed storage/lipid transfer protein (LTP) family proteinchr3:8006711-8007397 REVERSE	7e-14	61	54.0984	SWISSPROT	sp_Q8VYI9_NLTL5_ARATH	182	Non-specific lipid-transfer protein-like protein At5g64080 OS=Arabidopsis thaliana GN=At5g64080 PE=1 SV=1	1e-06	67	34.3284	NCBI	gb_ABK22309.1	272	unknown [Picea sitchensis] gb_ACN39785.1_ unknown [Picea sitchensis]	1e-14	67	53.7313
isotig09194	2.77807	9.20116	6.36104	0.000725764	0.0376167	0.0515302	TAIR	AT1G28530	614	unknown proteinchr1:10032127-10035496 REVERSE	0.55	31	45.1613	SWISSPROT	sp_Q0CR35_EXGA_ASPTN	416	Probable glucan 1,3-beta-glucosidase A OS=Aspergillus terreus (strain NIH 2624 / FGSC A1156) GN=exgA PE=3 SV=1	0.001	57	43.8596	NCBI	gb_ABR16246.1	511	unknown [Picea sitchensis]	3e-74	216	63.8889
isotig15852	2.77454	7.49626	6.65693	0.000569913	0.0332136	0.305465	TAIR	AT1G63730	966	disease resistance protein (TIR-NBS-LRR class), putativechr1:23641770-23645132 FORWARD	0.11	72	30.5556	SWISSPROT	sp_Q6TQR6_L_CCHFI	3945	RNA-directed RNA polymerase L OS=Crimean-Congo hemorrhagic fever virus (strain Nigeria/IbAr10200/1970) GN=L PE=1 SV=2	2.7	60	40	NCBI	gb_ABK22230.1	77	unknown [Picea sitchensis]	9e-16	78	62.8205
isotig18841	2.77015	6.46359	8.9887	0.000109795	0.0135107	1.98935	TAIR	AT5G51780	174	basix helix-loop-helix (bHLH) family proteinchr5:21034879-21036446 FORWARD	3e-06	156	25.641	SWISSPROT	sp_Q9FLI1_BH036_ARATH	174	Transcription factor bHLH36 OS=Arabidopsis thaliana GN=BHLH36 PE=2 SV=1	3e-05	156	25.641	NCBI	gb_ABK25313.1	167	unknown [Picea sitchensis]	3e-45	26	65.3846
isotig47173	2.76957	8.3702	8.55886	0.000144371	0.0158616	1.71618	TAIR	AT3G24240	1141	leucine-rich repeat transmembrane protein kinase, putativechr3:8780551-8784150 FORWARD	1e-29	259	30.1158	SWISSPROT	sp_Q9LHP4_RCH2_ARATH	1141	Receptor-like protein kinase 2 OS=Arabidopsis thaliana GN=RCH2 PE=1 SV=1	2e-28	259	30.1158	NCBI	ref_XP_002280776.1	1052	PREDICTED: hypothetical protein [Vitis vinifera]	3e-10	116	33.6207
isotig20143	2.76796	9.37729	9.45448	8.26546e-05	0.0118896	2.26918	TAIR	AT1G73880	473	UGT89B1UGT89B1 (UDP-GLUCOSYL TRANSFERASE 89B1); UDP-glycosyltransferase/ quercetin 3-O-glucosyltransferase/ quercetin 4'-O-glucosyltransferase/ quercetin 7-O-glucosyltransferase/ transferase, transferring glycosyl groups / transferase, transferring hexosyl groupchr1:27785143-27786564 FORWARD	1e-103	485	42.6804	SWISSPROT	sp_Q9ZQ94_COGT3_ARATH	495	Cytokinin-O-glucosyltransferase 3 OS=Arabidopsis thaliana GN=UGT73C5 PE=2 SV=1	1e-78	494	36.0324	NCBI	gb_ABR18451.1	491	unknown [Picea sitchensis]	0	483	87.3706
isotig07308	2.74903	6.21589	9.44928	8.29116e-05	0.0118896	2.26614	TAIR	AT5G52390	195	photoassimilate-responsive protein, putativechr5:21264281-21265173 REVERSE	3e-35	123	55.2846	SWISSPROT	sp_P32831_NGR1_YEAST	672	Negative growth regulatory protein NGR1 OS=Saccharomyces cerevisiae GN=NGR1 PE=1 SV=2	6.1	67	29.8507	NCBI	gb_ABK27044.1	190	unknown [Picea sitchensis]	3e-59	161	72.0497
isotig26384	2.74759	8.59603	8.58164	0.000142249	0.0157486	1.73104	TAIR	AT2G27430	438	bindingchr2:11729914-11733170 REVERSE	2e-59	432	36.3426	SWISSPROT	sp_Q8VZ40_PUB14_ARATH	632	U-box domain-containing protein 14 OS=Arabidopsis thaliana GN=PUB14 PE=1 SV=1	5e-23	284	28.8732	NCBI	ref_XP_002316829.1	425	predicted protein [Populus trichocarpa] gb_EEE97441.1_ predicted protein [Populus trichocarpa]	7e-65	360	40.5556
isotig29543	2.74754	9.18624	6.20771	0.000825483	0.0400382	-0.0842292	TAIR	AT4G16630	789	DEAD/DEAH box helicase, putative (RH28)chr4:9362176-9366449 REVERSE	0.87	91	31.8681	SWISSPROT	sp_Q8IW35_CEP97_HUMAN	865	Centrosomal protein of 97 kDa OS=Homo sapiens GN=CEP97 PE=1 SV=1	1.9	84	29.7619	NCBI	gb_ABK21589.1	115	unknown [Picea sitchensis]	2e-15	113	47.7876
isotig25730	2.7473	8.07796	5.98683	0.000998028	0.0448239	-0.284987	TAIR	AT1G35660	1405	unknown proteinchr1:13192743-13197655 FORWARD	2.2	27	55.5556
isotig21599	2.74639	9.77344	6.47267	0.000661832	0.0362124	0.148551	TAIR	AT5G05340	324	peroxidase, putativechr5:1579142-1580819 REVERSE	1e-111	132	74.2424	SWISSPROT	sp_A7NY33_PER4_VITVI	321	Peroxidase 4 OS=Vitis vinifera GN=GSVIVT00023967001 PE=1 SV=1	1e-115	143	67.1329	NCBI	emb_CAL25300.1	310	properoxidase [Picea abies]	1e-128	139	81.295
isotig05836	2.74541	9.7651	6.41904	0.000691705	0.0367571	0.102126	TAIR	AT4G29270	256	acid phosphatase class B family proteinchr4:14423797-14424848 REVERSE	6e-59	236	47.8814	SWISSPROT	sp_P27061_PPA1_SOLLC	255	Acid phosphatase 1 OS=Solanum lycopersicum GN=APS1 PE=2 SV=1	1e-51	218	43.578	NCBI	gb_ADE76411.1	254	unknown [Picea sitchensis]	1e-104	256	73.4375
isotig34452	2.73829	6.37149	8.21439	0.000181372	0.0177589	1.4862	TAIR	AT5G65980	395	auxin efflux carrier family proteinchr5:26392444-26394232 FORWARD	1e-111	421	48.4561	SWISSPROT	sp_P38355_YB8B_YEAST	427	Uncharacterized transporter YBR287W OS=Saccharomyces cerevisiae GN=YBR287W PE=1 SV=1	3e-10	432	22.2222	NCBI	gb_ABR16386.1	426	unknown [Picea sitchensis]	0	427	75.8782
isotig30622	2.7382	8.95963	8.42604	0.000157497	0.0164184	1.62871	TAIR	AT1G60710	345	ATB2ATB2; oxidoreductasechr1:22355073-22356627 REVERSE	1e-147	342	72.5146	SWISSPROT	sp_P40691_A115_TOBAC	307	Auxin-induced protein PCNT115 OS=Nicotiana tabacum PE=2 SV=1	1e-130	301	73.7542	NCBI	gb_ABK22508.1	348	unknown [Picea sitchensis]	1e-172	341	87.39
isotig11142	2.73427	7.08454	6.0635	0.000933841	0.0432751	-0.214601	TAIR	AT4G11290	326	peroxidase, putativechr4:6869993-6871476 FORWARD	1e-60	155	41.2903	SWISSPROT	sp_A7QEU4_PER5_VITVI	329	Peroxidase 5 OS=Vitis vinifera GN=GSVIVT00037159001 PE=1 SV=2	1e-84	164	50	NCBI	ref_XP_002530464.1	329	Peroxidase 3 precursor, putative [Ricinus communis] gb_EEF31934.1_ Peroxidase 3 precursor, putative [Ricinus communis]	5e-86	171	50.2924
isotig25043	2.73303	8.1622	6.59322	0.000599926	0.0340369	0.251666	TAIR	AT1G14430	849	glyoxal oxidase-relatedchr1:4934359-4937021 FORWARD	1e-146	542	48.7085	SWISSPROT	sp_Q01745_GAOA_GIBZE	680	Galactose oxidase OS=Gibberella zeae GN=GAOA PE=1 SV=1	5e-20	448	25.4464	NCBI	ref_XP_002276473.1	572	PREDICTED: hypothetical protein [Vitis vinifera]	1e-160	538	54.461
isotig01685	2.7295	6.74331	8.1712	0.000186745	0.0179472	1.45663	TAIR	AT1G60470	334	AtGolS4AtGolS4 (Arabidopsis thaliana galactinol synthase 4); transferase, transferring glycosyl groups / transferase, transferring hexosyl groupschr1:22279181-22280454 REVERSE	1e-132	116	70.6897	SWISSPROT	sp_O15488_GLYG2_HUMAN	501	Glycogenin-2 OS=Homo sapiens GN=GYG2 PE=1 SV=2	3e-07	186	29.5699	NCBI	gb_ABK22947.1	345	unknown [Picea sitchensis]	1e-170	123	89.4309
isotig13551	2.7247	6.65411	6.92497	0.000461162	0.0302208	0.526722	TAIR	AT3G60780	218	unknown proteinchr3:22462695-22463630 FORWARD	2e-07	249	25.3012	SWISSPROT	sp_Q9UY49_IMDH_PYRAB	485	Inosine-5'-monophosphate dehydrogenase OS=Pyrococcus abyssi GN=guaB PE=3 SV=1	7.3	56	32.1429	NCBI	ref_XP_001779457.1	379	predicted protein [Physcomitrella patens subsp. patens] gb_EDQ55735.1_ predicted protein [Physcomitrella patens subsp. patens]	9e-15	231	31.1688
isotig22705	2.7113	6.68427	7.82986	0.000236316	0.0206912	1.21703	TAIR	AT4G10300	134	FUNCTIONS IN: molecular_function unknown; LOCATED IN: chloroplast; EXPRESSED IN: 22 plant structures; EXPRESSED DURING: 14 growth stages; CONTAINS InterPro DOMAIN/s: Cupin, RmlC-type (InterPro:IPR011051), Protein of unknown function DUF861, cupin-3 (InterPro:IPR008579), RmlC-like jelly roll fold (InterPro:IPR014710); BEST Arabidopsis thaliana protein match is: unknown protein (TAIR:AT3G04300.1); …	3e-23	27	55.5556	SWISSPROT	sp_P09081_BCD_DROME	494	Homeotic protein bicoid OS=Drosophila melanogaster GN=bcd PE=1 SV=3	3.5	9	88.8889	NCBI	gb_ABR16851.1	110	unknown [Picea sitchensis]	9e-39	36	75
isotig10194	2.71023	13.0827	6.4806	0.000657541	0.0361966	0.155388	TAIR	AT1G74950	249	JAZ2, TIFY10BTIFY10Bchr1:28148919-28150258 REVERSE	6e-15	218	30.7339	SWISSPROT	sp_Q9S7M2_TI10B_ARATH	249	Protein TIFY 10B OS=Arabidopsis thaliana GN=TIFY10B PE=1 SV=1	7e-14	218	30.7339	NCBI	gb_ABK25804.1	229	unknown [Picea sitchensis]	1e-70	229	64.1921
isotig11389	2.7083	7.62711	6.75608	0.000526568	0.0319397	0.388258	TAIR	AT3G49060	805	protein kinase family protein / U-box domain-containing proteinchr3:18187386-18191878 REVERSE	2.4	29	44.8276	SWISSPROT	sp_P46522_LEA5D_GOSHI	105	Late embryogenesis abundant protein Lea5-D OS=Gossypium hirsutum GN=LEA5-D PE=2 SV=1	5.2	32	46.875	NCBI	gb_ADE76289.1	95	unknown [Picea sitchensis]	6e-29	95	70.5263
isotig03756	2.70395	11.2293	6.05356	0.000941884	0.0435371	-0.223678	NCBI	ref_XP_002809021	533	conserved Plasmodium protein, unknown function [Plasmodium falciparum 3D7] emb_CAX64302.1_ conserved Plasmodium protein, unknown function [Plasmodium falciparum 3D7]	3.8	42	42.8571
isotig42895	2.69995	8.46276	5.86809	0.00110768	0.0477631	-0.395517	TAIR	AT4G24130	157	unknown proteinchr4:12527861-12528423 FORWARD	1e-38	140	49.2857	SWISSPROT	sp_P43153_COLA_CLOPE	1104	Microbial collagenase OS=Clostridium perfringens GN=colA PE=1 SV=2	0.71	115	26.087	NCBI	gb_ABK26118.1	145	unknown [Picea sitchensis] gb_ABR17082.1_ unknown [Picea sitchensis]	3e-68	146	86.9863
isotig21480	2.69739	10.2504	6.06755	0.000930584	0.043224	-0.210905	TAIR	AT1G46264	348	AT-HSFB4, HSFB4AT-HSFB4; DNA binding / transcription factorchr1:17224904-17226183 FORWARD	5e-55	303	43.2343	SWISSPROT	sp_Q6Z9C8_HFB2B_ORYSJ	390	Heat stress transcription factor B-2b OS=Oryza sativa subsp. japonica GN=HSFB2B PE=2 SV=1	9e-57	203	56.1576	NCBI	ref_XP_002509743.1	337	Heat shock factor protein, putative [Ricinus communis] gb_EEF51130.1_ Heat shock factor protein, putative [Ricinus communis]	3e-57	314	44.9045
isotig16282	2.69497	7.30126	5.99623	0.000989897	0.0446233	-0.276321	TAIR	AT2G45660	214	AGL20, SOC1AGL20 (AGAMOUS-LIKE 20); transcription factorchr2:18807799-18810193 REVERSE	3e-22	21	85.7143	SWISSPROT	sp_Q9XJ60_MAD50_ORYSJ	230	MADS-box transcription factor 50 OS=Oryza sativa subsp. japonica GN=MADS50 PE=2 SV=1	3e-24	21	85.7143	NCBI	gb_ABK23141.1	188	unknown [Picea sitchensis]	3e-30	21	80.9524
contig47556	2.69443	8.96388	6.56623	0.000613187	0.0346812	0.22873	TAIR	AT5G07990	513	TT7, CYP75B1, D501TT7 (TRANSPARENT TESTA 7); flavonoid 3'-monooxygenase/ oxygen bindingchr5:2560437-2562859 FORWARD	4e-49	196	44.3878	SWISSPROT	sp_P37120_C75A2_SOLME	513	Flavonoid 3',5'-hydroxylase OS=Solanum melongena GN=CYP75A2 PE=2 SV=1	1e-75	200	68	NCBI	gb_ACN40555.1	508	unknown [Picea sitchensis]	1e-111	202	97.0297
isotig06749	2.69171	11.226	6.2323	0.00080848	0.0398247	-0.0622601	TAIR	AT1G60470	334	AtGolS4AtGolS4 (Arabidopsis thaliana galactinol synthase 4); transferase, transferring glycosyl groups / transferase, transferring hexosyl groupschr1:22279181-22280454 REVERSE	2e-89	229	68.559	SWISSPROT	sp_O15488_GLYG2_HUMAN	501	Glycogenin-2 OS=Homo sapiens GN=GYG2 PE=1 SV=2	2e-07	193	26.943	NCBI	gb_ABK22947.1	345	unknown [Picea sitchensis]	1e-122	228	89.9123
isotig14547	2.68551	12.1593	6.95731	0.00044973	0.0300568	0.552876	TAIR	AT3G07630	381	ADT2ADT2 (arogenate dehydratase 2); arogenate dehydratase/ prephenate dehydratasechr3:2435457-2437530 FORWARD	7e-65	292	47.2603	SWISSPROT	sp_Q9SSE7_AROD2_ARATH	381	Arogenate dehydratase/prephenate dehydratase 2, chloroplastic OS=Arabidopsis thaliana GN=ADT2 PE=1 SV=1	8e-64	292	47.2603	NCBI	gb_ABK24320.1	401	unknown [Picea sitchensis]	1e-162	407	73.4644
isotig15848	2.68124	6.3184	6.64389	0.000575914	0.0333734	0.29449	TAIR	AT1G63730	966	disease resistance protein (TIR-NBS-LRR class), putativechr1:23641770-23645132 FORWARD	0.13	72	30.5556	SWISSPROT	sp_Q6TQR6_L_CCHFI	3945	RNA-directed RNA polymerase L OS=Crimean-Congo hemorrhagic fever virus (strain Nigeria/IbAr10200/1970) GN=L PE=1 SV=2	3.3	60	40	NCBI	gb_ABK22230.1	77	unknown [Picea sitchensis]	1e-15	78	62.8205
isotig28429	2.67776	10.7926	6.17131	0.000851406	0.0408585	-0.116885	TAIR	AT5G25930	1005	leucine-rich repeat family protein / protein kinase family proteinchr5:9050880-9053978 FORWARD	0	961	45.1613	SWISSPROT	sp_Q9SGP2_HSL1_ARATH	996	Receptor-like protein kinase HSL1 OS=Arabidopsis thaliana GN=HSL1 PE=2 SV=1	0	944	44.7034	NCBI	gb_ABF73316.1	998	clavata-like receptor [Picea glauca]	0	942	47.7707
isotig11175	2.67719	6.62617	9.25853	9.29984e-05	0.012555	2.15342	TAIR	AT4G02330	573	ATPMEPCRBATPMEPCRB; pectinesterasechr4:1032479-1034928 FORWARD	1e-131	104	29.8077	SWISSPROT	sp_Q8RXK7_PME41_ARATH	573	Probable pectinesterase/pectinesterase inhibitor 41 OS=Arabidopsis thaliana GN=PME41 PE=2 SV=2	1e-130	104	29.8077	NCBI	gb_ACN40984.1	601	unknown [Picea sitchensis]	1e-145	122	29.5082
isotig07312	2.67549	8.92519	8.30291	0.000170911	0.0171495	1.54628	TAIR	AT5G52390	195	photoassimilate-responsive protein, putativechr5:21264281-21265173 REVERSE	3e-35	123	55.2846	SWISSPROT	sp_O74463_YQC1_SCHPO	547	Uncharacterized protein C1739.01 OS=Schizosaccharomyces pombe GN=SPCC1739.01 PE=1 SV=2	2.3	59	33.8983	NCBI	gb_ABK27044.1	190	unknown [Picea sitchensis]	9e-62	196	65.8163
isotig28207	2.67514	8.51453	5.96566	0.00101663	0.0451583	-0.304556	TAIR	AT5G49920	288	octicosapeptide/Phox/Bem1p (PB1) domain-containing proteinchr5:20306637-20307583 REVERSE	1e-30	235	34.8936	SWISSPROT	sp_Q2GXM1_SEC16_CHAGB	1865	COPII coat assembly protein SEC16 OS=Chaetomium globosum GN=SEC16 PE=3 SV=1	0.099	91	30.7692	NCBI	gb_ABK25040.1	318	unknown [Picea sitchensis]	1e-131	311	74.2765
isotig01717	2.67482	8.52168	5.78267	0.00119509	0.0497519	-0.476176	TAIR	AT1G60470	334	AtGolS4AtGolS4 (Arabidopsis thaliana galactinol synthase 4); transferase, transferring glycosyl groups / transferase, transferring hexosyl groupschr1:22279181-22280454 REVERSE	1e-136	299	74.9164	SWISSPROT	sp_O15488_GLYG2_HUMAN	501	Glycogenin-2 OS=Homo sapiens GN=GYG2 PE=1 SV=2	5e-16	289	27.3356	NCBI	gb_ABK22947.1	345	unknown [Picea sitchensis]	1e-177	330	90
isotig13271	2.67317	10.3041	5.84026	0.00113533	0.0485937	-0.421691	TAIR	AT1G55230	300	unknown proteinchr1:20602895-20603797 FORWARD	1e-73	261	48.659	SWISSPROT	sp_Q497B2_TM45B_RAT	278	Transmembrane protein 45B OS=Rattus norvegicus GN=Tmem45b PE=2 SV=1	5e-16	229	27.9476	NCBI	ref_XP_001763078.1	323	predicted protein [Physcomitrella patens subsp. patens] gb_EDQ71955.1_ predicted protein [Physcomitrella patens subsp. patens]	7e-86	336	50.2976
isotig42006	2.67286	8.04315	8.65885	0.00013532	0.0152598	1.78107	TAIR	AT5G36970	248	NHL25NHL25 (NDR1/HIN1-LIKE 25)chr5:14604367-14605194 REVERSE	5e-41	270	35.5556	SWISSPROT	sp_Q8VZ13_Y1816_ARATH	221	Uncharacterized protein At1g08160 OS=Arabidopsis thaliana GN=At1g08160 PE=2 SV=1	1e-06	143	23.0769	NCBI	gb_ABK26597.1	270	unknown [Picea sitchensis]	4e-81	262	59.9237
isotig41414	2.66875	6.8019	6.2614	0.000788878	0.0392542	-0.0363613	TAIR	AT5G16370	552	AAE5AAE5 (ACYL ACTIVATING ENZYME 5); catalyticchr5:5356823-5358481 REVERSE	1e-177	550	54.9091	SWISSPROT	sp_Q00594_ALKK_PSEOL	546	Medium-chain-fatty-acid--CoA ligase OS=Pseudomonas oleovorans GN=alkK PE=3 SV=1	6e-51	534	29.0262	NCBI	ref_XP_002263877.1	549	PREDICTED: hypothetical protein [Vitis vinifera]	1e-180	561	55.615
isotig21531	2.66352	9.79818	7.00086	0.000434851	0.0295134	0.587903	TAIR	AT4G17370	368	oxidoreductase family proteinchr4:9706188-9708142 FORWARD	1e-130	310	71.2903	SWISSPROT	sp_O34371_YTET_BACSU	428	Putative oxidoreductase yteT OS=Bacillus subtilis GN=yteT PE=2 SV=1	8e-11	153	31.3725	NCBI	ref_XP_002303360.1	376	predicted protein [Populus trichocarpa] gb_EEE78339.1_ predicted protein [Populus trichocarpa]	1e-140	312	75.641
isotig33158	2.66348	9.79955	6.8889	0.000474308	0.0303691	0.497417	TAIR	AT3G20310	244	ATERF-7, ATERF7, ERF7ERF7 (ETHYLINE RESPONSE FACTOR 7); DNA binding / protein binding / transcription factor/ transcription repressorchr3:7085957-7086691 REVERSE	5e-22	209	35.8852	SWISSPROT	sp_Q9LDE4_ERF83_ARATH	244	Ethylene-responsive transcription factor 7 OS=Arabidopsis thaliana GN=ERF7 PE=1 SV=1	5e-21	209	35.8852	NCBI	gb_ABK21906.1	211	unknown [Picea sitchensis]	1e-43	232	48.2759
isotig07723	2.6618	7.87354	7.20256	0.000372912	0.0266281	0.747484	TAIR	AT4G38540	407	monooxygenase, putative (MO2)chr4:18023187-18024827 FORWARD	1e-72	394	38.8325	SWISSPROT	sp_Q5EXK1_3HBH_KLEOX	397	3-hydroxybenzoate 6-hydroxylase OS=Klebsiella oxytoca GN=mhbM PE=1 SV=1	3e-13	317	26.8139	NCBI	gb_ABR16293.1	328	unknown [Picea sitchensis]	1e-140	317	76.9716
isotig08777	2.65924	8.22862	7.58948	0.000280406	0.0227255	1.04173	TAIR	AT1G15950	337	CCR1, IRX4, ATCCR1CCR1 (CINNAMOYL COA REDUCTASE 1); cinnamoyl-CoA reductasechr1:5478855-5481949 FORWARD	1e-100	268	65.6716	SWISSPROT	sp_P51108_DFRA_MAIZE	357	Dihydroflavonol-4-reductase OS=Zea mays GN=A1 PE=3 SV=1	1e-47	277	41.8773	NCBI	gb_AAL47684.1	324	cinnamoyl-CoA reductase [Pinus taeda]	1e-104	268	67.5373
isotig07302	2.65487	6.78381	6.23105	0.000809336	0.0398247	-0.0633766	TAIR	AT5G52390	195	photoassimilate-responsive protein, putativechr5:21264281-21265173 REVERSE	7e-35	123	55.2846	SWISSPROT	sp_Q54SH7_GRLC_DICDI	800	Metabotropic glutamate receptor-like protein C OS=Dictyostelium discoideum GN=grlC PE=2 SV=1	1.1	93	25.8065	NCBI	gb_ABK27044.1	190	unknown [Picea sitchensis]	1e-58	196	62.2449
isotig30980	2.65163	8.78155	6.95039	0.00045215	0.0301632	0.547287	TAIR	AT5G25280	220	serine-rich protein-relatedchr5:8773882-8774544 FORWARD	4e-27	145	46.8966	SWISSPROT	sp_O88480_CABIN_RAT	2182	Calcineurin-binding protein cabin-1 OS=Rattus norvegicus GN=Cabin1 PE=1 SV=1	1.2	73	30.137	NCBI	gb_ABR17408.1	166	unknown [Picea sitchensis]	2e-50	160	66.875
isotig22717	2.64739	9.6255	6.26644	0.000785542	0.0392491	-0.0318912	TAIR	AT4G18340	397	glycosyl hydrolase family 17 proteinchr4:10130245-10132019 REVERSE	3e-99	342	52.3392	SWISSPROT	sp_Q8L868_E1311_ARATH	426	Glucan endo-1,3-beta-glucosidase 11 OS=Arabidopsis thaliana GN=At1g32860 PE=1 SV=1	2e-97	338	50.5917	NCBI	gb_ABR18134.1	435	unknown [Picea sitchensis]	1.9	24	83.3333
isotig07724	2.64405	7.40468	6.85572	0.000486781	0.0307288	0.470335	TAIR	AT4G38540	407	monooxygenase, putative (MO2)chr4:18023187-18024827 FORWARD	1e-66	394	36.2944	SWISSPROT	sp_Q5EXK1_3HBH_KLEOX	397	3-hydroxybenzoate 6-hydroxylase OS=Klebsiella oxytoca GN=mhbM PE=1 SV=1	3e-13	317	27.1293	NCBI	gb_ABR16293.1	328	unknown [Picea sitchensis]	1e-132	317	72.8707
isotig11173	2.64335	7.51673	7.21444	0.000369591	0.0265	0.756754	TAIR	AT4G02330	573	ATPMEPCRBATPMEPCRB; pectinesterasechr4:1032479-1034928 FORWARD	1e-131	104	28.8462	SWISSPROT	sp_Q8RXK7_PME41_ARATH	573	Probable pectinesterase/pectinesterase inhibitor 41 OS=Arabidopsis thaliana GN=PME41 PE=2 SV=2	1e-130	104	28.8462	NCBI	gb_ACN40984.1	601	unknown [Picea sitchensis]	1e-145	80	30
isotig07842	2.6412	7.04626	8.0885	0.000197551	0.0185933	1.39956	TAIR	AT5G41080	358	glycerophosphoryl diester phosphodiesterase family proteinchr5:16441989-16443835 FORWARD	9e-12	84	42.8571	SWISSPROT	sp_Q02979_GDE1_YEAST	1223	Glycerophosphodiester phosphodiesterase GDE1 OS=Saccharomyces cerevisiae GN=GDE1 PE=1 SV=1	5e-08	64	48.4375	NCBI	gb_ADE76742.1	256	unknown [Picea sitchensis]	1e-123	252	87.3016
isotig17739	2.64114	9.5336	8.00125	0.000209744	0.0194395	1.33868	TAIR	AT1G72310	324	ATL3ATL3; protein binding / zinc ion bindingchr1:27226405-27227379 FORWARD	5e-28	216	38.4259	SWISSPROT	sp_Q9XF63_ATL3_ARATH	324	RING-H2 finger protein ATL3 OS=Arabidopsis thaliana GN=ATL3 PE=2 SV=1	6e-27	216	38.4259	NCBI	gb_ABK26960.1	292	unknown [Picea sitchensis]	1e-103	293	65.8703
isotig00276	2.63858	7.4393	6.37132	0.00071959	0.0375242	0.0605269	TAIR	AT4G12731	60	unknown proteinchr4:7493178-7493360 REVERSE	0.093	58	43.1034	SWISSPROT	sp_Q1MTR4_CTI6_SCHPO	424	Putative histone deacetylase complex subunit cti6 OS=Schizosaccharomyces pombe GN=cti6 PE=1 SV=1	4.9	33	39.3939	NCBI	gb_ABK23554.1	69	unknown [Picea sitchensis]	2e-14	69	65.2174
isotig35335	2.63812	8.31674	8.46482	0.000153527	0.016256	1.65441	TAIR	AT5G05280	176	zinc finger (C3HC4-type RING finger) family proteinchr5:1565509-1566039 REVERSE	4e-31	126	50	SWISSPROT	sp_Q9FLC6_ATL73_ARATH	176	RING-H2 finger protein ATL73 OS=Arabidopsis thaliana GN=ATL73 PE=2 SV=1	4e-30	126	50	NCBI	ref_XP_002275084.1	197	PREDICTED: hypothetical protein [Vitis vinifera] emb_CAN70348.1_ hypothetical protein [Vitis vinifera] emb_CBI25365.1_ unnamed protein product [Vitis vinifera]	3e-38	154	50
isotig16772	2.62299	6.65089	6.70024	0.000550494	0.032817	0.341768	TAIR	AT5G63930	1102	leucine-rich repeat transmembrane protein kinase, putativechr5:25583006-25586392 FORWARD	0.073	48	35.4167	SWISSPROT	sp_Q9LVP0_Y5639_ARATH	1102	Probable leucine-rich repeat receptor-like protein kinase At5g63930 OS=Arabidopsis thaliana GN=At5g63930 PE=1 SV=1	0.84	48	35.4167	NCBI	gb_ABR18056.1	818	unknown [Picea sitchensis]	0.34	75	32
isotig45182	2.62153	9.04122	6.41964	0.000691363	0.0367571	0.102645	TAIR	AT3G62700	1539	ATMRP10ATMRP10; ATPase, coupled to transmembrane movement of substanceschr3:23190428-23195727 REVERSE	1e-05	217	21.1982	SWISSPROT	sp_Q9LZJ5_AB14C_ARATH	1539	ABC transporter C family member 14 OS=Arabidopsis thaliana GN=ABCC14 PE=1 SV=1	0.0001	217	21.1982	NCBI	ref_XP_002523063.1	1506	multidrug resistance-associated protein 2, 6 (mrp2, 6), abc-transoprter, putative [Ricinus communis] gb_EEF39248.1_ multidrug resistance-associated protein 2, 6 (mrp2, 6), abc-transoprter, putative [Ricinus communis]	0.011	290	21.0345
isotig17740	2.62082	11.6645	6.91483	0.000464815	0.0302551	0.518498	TAIR	AT1G72310	324	ATL3ATL3; protein binding / zinc ion bindingchr1:27226405-27227379 FORWARD	3e-27	213	36.6197	SWISSPROT	sp_Q9XF63_ATL3_ARATH	324	RING-H2 finger protein ATL3 OS=Arabidopsis thaliana GN=ATL3 PE=2 SV=1	3e-26	213	36.6197	NCBI	gb_ABK26960.1	292	unknown [Picea sitchensis]	1e-102	293	65.8703
isotig29820	2.6137	8.86348	7.6709	0.000264485	0.022456	1.10174	TAIR	AT4G24210	151	SLY1SLY1 (SLEEPY1)chr4:12563658-12564113 FORWARD	3e-19	166	39.759	SWISSPROT	sp_Q9STX3_GID2_ARATH	151	F-box protein GID2 OS=Arabidopsis thaliana GN=GID2 PE=1 SV=1	4e-18	166	39.759	NCBI	gb_ABK23288.1	233	unknown [Picea sitchensis] gb_ABK26302.1_ unknown [Picea sitchensis]	2e-86	231	72.7273
isotig13552	2.607	6.52839	5.90489	0.00107228	0.0467798	-0.361063	TAIR	AT3G60780	218	unknown proteinchr3:22462695-22463630 FORWARD	7e-08	244	25	SWISSPROT	sp_Q75KR1_PPDK2_ORYSJ	887	Pyruvate, phosphate dikinase 2 OS=Oryza sativa subsp. japonica GN=PPDK2 PE=3 SV=1	1.9	49	42.8571	NCBI	emb_CBI40531.1	238	unnamed protein product [Vitis vinifera]	2e-14	251	34.6614
contig57512	2.59989	11.4277	6.89996	0.00047023	0.0303682	0.506421	TAIR	AT3G53260	717	PAL2, ATPAL2PAL2; phenylalanine ammonia-lyasechr3:19744256-19746619 REVERSE	0	693	67.3882	SWISSPROT	sp_P52777_PALY_PINTA	754	Phenylalanine ammonia-lyase OS=Pinus taeda GN=PAL PE=3 SV=1	2e-13	45	80	NCBI	gb_ACS28225.2	718	phenylalanine ammonia-lyase [Pinus massoniana]	0	690	98.8406
isotig01716	2.59008	8.78352	6.38459	0.000711711	0.037395	0.0721179	TAIR	AT1G60470	334	AtGolS4AtGolS4 (Arabidopsis thaliana galactinol synthase 4); transferase, transferring glycosyl groups / transferase, transferring hexosyl groupschr1:22279181-22280454 REVERSE	1e-136	299	74.9164	SWISSPROT	sp_O15488_GLYG2_HUMAN	501	Glycogenin-2 OS=Homo sapiens GN=GYG2 PE=1 SV=2	4e-16	289	27.3356	NCBI	gb_ABK22947.1	345	unknown [Picea sitchensis]	1e-177	330	90
contig16314	2.59003	8.44972	8.72067	0.000130053	0.0148964	1.82077	TAIR	AT1G53210	585	sodium/calcium exchanger family protein / calcium-binding EF hand family proteinchr1:19844790-19847533 FORWARD	3e-15	124	35.4839	SWISSPROT	sp_Q9UK13_ZN221_HUMAN	617	Zinc finger protein 221 OS=Homo sapiens GN=ZNF221 PE=2 SV=3	3.9	51	35.2941	NCBI	ref_XP_002282948.1	579	PREDICTED: hypothetical protein [Vitis vinifera]	3e-14	73	50.6849
isotig11797	2.58924	8.24705	7.12099	0.000396651	0.0277305	0.683473	TAIR	AT1G23390	394	kelch repeat-containing F-box family proteinchr1:8309449-8310633 REVERSE	1e-16	346	24.8555	SWISSPROT	sp_Q9LDE3_FBK9_ARATH	394	F-box/kelch-repeat protein At1g23390 OS=Arabidopsis thaliana GN=At1g23390 PE=2 SV=1	1e-15	346	24.8555	NCBI	ref_XP_002521117.1	388	conserved hypothetical protein [Ricinus communis] gb_EEF41268.1_ conserved hypothetical protein [Ricinus communis]	9e-21	386	27.9793
isotig14273	2.58667	8.72857	8.01136	0.000208287	0.0194032	1.34577	TAIR	AT3G09710	454	IQD1IQD1 (IQ-DOMAIN 1); calmodulin bindingchr3:2976834-2978900 REVERSE	0.06	134	22.3881	SWISSPROT	sp_Q9P1Y6_PHRF1_HUMAN	1649	PHD and RING finger domain-containing protein 1 OS=Homo sapiens GN=PHRF1 PE=1 SV=3	0.48	91	29.6703	NCBI	gb_ABK23024.1	93	unknown [Picea sitchensis]	2e-14	76	61.8421
isotig01298	2.58653	6.76684	6.30746	0.000758956	0.0386632	0.00441381	TAIR	AT4G27260	612	GH3.5, WES1WES1; indole-3-acetic acid amido synthetasechr4:13653704-13655892 FORWARD	0	157	75.1592	SWISSPROT	sp_O81829_GH35_ARATH	612	Indole-3-acetic acid-amido synthetase GH3.5 OS=Arabidopsis thaliana GN=GH3.5 PE=1 SV=1	0	157	75.1592	NCBI	ref_XP_002319260.1	611	GH3 family protein [Populus trichocarpa] gb_EEE95183.1_ GH3 family protein [Populus trichocarpa]	0	173	73.4104
isotig44881	2.58275	12.2735	6.24026	0.000803064	0.039689	-0.055166	TAIR	AT2G16850	278	PIP3B, PIP2;8PIP2;8 (PLASMA MEMBRANE INTRINSIC PROTEIN 2;8); water channelchr2:7301647-7303180 FORWARD	1e-126	273	79.4872	SWISSPROT	sp_Q9ZVX8_PIP28_ARATH	278	Probable aquaporin PIP2-8 OS=Arabidopsis thaliana GN=PIP2-8 PE=1 SV=1	1e-125	273	79.4872	NCBI	gb_ABK22504.1	282	unknown [Picea sitchensis]	1e-155	282	96.4539
isotig16108	2.5627	9.96977	8.31327	0.000169732	0.0170783	1.55327	TAIR	AT1G67750	408	pectate lyase family proteinchr1:25401660-25403165 FORWARD	1e-121	260	77.6923	SWISSPROT	sp_Q9FXD8_PLY5_ARATH	408	Probable pectate lyase 5 OS=Arabidopsis thaliana GN=At1g67750 PE=2 SV=2	1e-120	260	77.6923	NCBI	gb_ABR18471.1	490	unknown [Picea sitchensis]	1e-162	325	84.6154
isotig12309	2.56216	6.11811	7.16016	0.00038504	0.0272324	0.714303	TAIR	AT1G55330	58	AGP21, ATAGP21AGP21chr1:20648634-20648810 REVERSE	0.03	38	50	SWISSPROT	sp_Q9C8A4_AGP21_ARATH	58	Arabinogalactan peptide 21 OS=Arabidopsis thaliana GN=AGP21 PE=2 SV=1	0.34	38	50	NCBI	gb_ABK21910.1	70	unknown [Picea sitchensis]	1e-17	68	75
isotig15222	2.55922	12.4305	8.33408	0.000167395	0.0170626	1.56727	TAIR	AT4G15480	490	UGT84A1UGT84A1; UDP-glycosyltransferase/ sinapate 1-glucosyltransferase/ transferase, transferring glycosyl groupschr4:8849000-8850472 REVERSE	1e-58	374	38.2353	SWISSPROT	sp_Q9SK82_COGT2_ARATH	489	Cytokinin-O-glucosyltransferase 2 OS=Arabidopsis thaliana GN=UGT85A1 PE=1 SV=1	7e-55	384	34.6354	NCBI	gb_ABR17196.1	484	unknown [Picea sitchensis]	1e-175	372	78.4946
isotig42437	2.55736	6.50126	7.65468	0.000267573	0.0225604	1.08983	TAIR	AT1G63780	294	IMP4IMP4chr1:23665045-23667243 REVERSE	0.21	51	31.3725	SWISSPROT	sp_Q29537_P53_CANFA	381	Cellular tumor antigen p53 OS=Canis familiaris GN=TP53 PE=2 SV=2	0.44	58	31.0345	NCBI	ref_ZP_04632555.1	326	Molybdenum cofactor biosynthesis protein A [Yersinia frederiksenii ATCC 33641] gb_EEQ14718.1_ Molybdenum cofactor biosynthesis protein A [Yersinia frederiksenii ATCC 33641]	4.9	55	41.8182
isotig43163	2.5537	7.50635	6.02705	0.000963749	0.0438908	-0.247971	TAIR	AT1G69780	294	ATHB13ATHB13; DNA binding / sequence-specific DNA binding / transcription factorchr1:26259166-26260465 FORWARD	4e-33	175	46.8571	SWISSPROT	sp_Q8LC03_ATB13_ARATH	294	Homeobox-leucine zipper protein ATHB-13 OS=Arabidopsis thaliana GN=ATHB-13 PE=2 SV=2	5e-32	175	46.8571	NCBI	ref_XP_001772735.1	239	predicted protein [Physcomitrella patens subsp. patens] gb_EDQ62449.1_ predicted protein [Physcomitrella patens subsp. patens]	1e-34	166	50.6024
isotig00366	2.55174	11.3366	6.11857	0.000890647	0.0419675	-0.164507	TAIR	AT1G80440	354	kelch repeat-containing F-box family proteinchr1:30241763-30242827 FORWARD	4e-63	362	40.3315	SWISSPROT	sp_Q9M8L2_FBK30_ARATH	354	F-box/kelch-repeat protein At1g80440 OS=Arabidopsis thaliana GN=At1g80440 PE=2 SV=1	5e-62	362	40.3315	NCBI	gb_ABK23938.1	353	unknown [Picea sitchensis]	1e-151	353	72.8045
isotig13726	2.5449	8.24946	8.42266	0.000157848	0.0164184	1.62647	TAIR	AT5G52390	195	photoassimilate-responsive protein, putativechr5:21264281-21265173 REVERSE	9e-42	164	46.3415	SWISSPROT	sp_B3QSP0_ILVC_CHLT3	338	Ketol-acid reductoisomerase OS=Chloroherpeton thalassium (strain ATCC 35110 / GB-78) GN=ilvC PE=3 SV=1	2.4	62	32.2581	NCBI	gb_ABK21049.1	182	unknown [Picea sitchensis]	4e-77	171	84.7953
isotig16303	2.54439	6.16577	5.7826	0.00119517	0.0497519	-0.476247	TAIR	AT2G01610	222	invertase/pectin methylesterase inhibitor family proteinchr2:274124-274792 REVERSE	4e-31	71	54.9296	SWISSPROT	sp_P17407_21KD_DAUCA	193	21 kDa protein OS=Daucus carota PE=2 SV=1	3e-26	129	33.3333	NCBI	gb_ABK22631.1	204	unknown [Picea sitchensis] gb_ACN40721.1_ unknown [Picea sitchensis]	5e-87	76	85.5263
isotig47033	2.54097	7.44733	7.19415	0.000375282	0.0266978	0.740919	TAIR	AT4G29230	498	anac075anac075 (Arabidopsis NAC domain containing protein 75); transcription factorchr4:14410338-14414956 FORWARD	2.4	44	34.0909	SWISSPROT	sp_Q8DM20_LEPA_THEEB	603	GTP-binding protein lepA OS=Thermosynechococcus elongatus (strain BP-1) GN=lepA PE=3 SV=1	1.8	74	29.7297	NCBI	ref_XP_002489675.1	531	Hsp70 protein that interacts with Zuo1p (a DnaJ homolog) to form a ribosome-associated complex [Pichia pastoris GS115] emb_CAY67394.1_ Hsp70 protein that interacts with Zuo1p (a DnaJ homolog) to form a ribosome-associated complex [Pichia pastoris GS115]	1.6	107	28.972
isotig31592	2.53986	10.3776	6.48037	0.000657663	0.0361966	0.155193	TAIR	AT5G27320	344	ATGID1C, GID1CGID1C (GA INSENSITIVE DWARF1C); hydrolasechr5:9629254-9630746 FORWARD	1e-129	342	66.6667	SWISSPROT	sp_Q940G6_GI1L3_ARATH	344	Probable gibberellin receptor GID1L3 OS=Arabidopsis thaliana GN=GID1L3 PE=1 SV=1	1e-128	342	66.6667	NCBI	tpe_CAP64323.1	357	TPA: putative GID1-like gibberellin receptor [Pinus taeda]	0	335	99.403
isotig41714	2.53774	9.08412	6.29417	0.000767449	0.0389427	-0.00731823	TAIR	AT1G06520	585	ATGPAT1, GPAT1GPAT1 (GLYCEROL-3-PHOSPHATE ACYLTRANSFERASE 1); 1-acylglycerol-3-phosphate O-acyltransferase/ acyltransferasechr1:1994170-1996067 REVERSE	4e-84	239	63.1799	SWISSPROT	sp_Q9SHJ5_GPAT1_ARATH	585	Glycerol-3-phosphate acyltransferase 1 OS=Arabidopsis thaliana GN=GPAT1 PE=1 SV=1	4e-83	239	63.1799	NCBI	ref_XP_002306740.1	542	predicted protein [Populus trichocarpa] gb_EEE93736.1_ predicted protein [Populus trichocarpa]	8e-90	233	68.2403
isotig34356	2.53241	6.5348	7.00579	0.0004332	0.0295134	0.591862	TAIR	AT5G46100	472	pentatricopeptide (PPR) repeat-containing proteinchr5:18694316-18695734 REVERSE	1.7	29	48.2759	SWISSPROT	sp_Q7M816_METN_WOLSU	303	Methionine import ATP-binding protein MetN OS=Wolinella succinogenes GN=metN PE=3 SV=1	8	62	37.0968	NCBI	gb_ABK22230.1	77	unknown [Picea sitchensis]	2e-09	78	53.8462
isotig47186	2.52808	10.0723	6.09299	0.000910414	0.0426828	-0.187721	TAIR	AT5G50080	220	ERF110DNA binding / transcription factorchr5:20365948-20366835 FORWARD	3e-16	56	64.2857	SWISSPROT	sp_Q70II3_EF110_ARATH	220	Ethylene-responsive transcription factor ERF110 OS=Arabidopsis thaliana GN=ERF110 PE=2 SV=2	4e-15	56	64.2857	NCBI	ref_NP_001143036.1	237	hypothetical protein LOC100275504 [Zea mays] gb_ACG28485.1_ hypothetical protein [Zea mays]	2e-15	55	74.5455
isotig26027	2.52653	6.65274	8.54411	0.000145765	0.0158693	1.70654	TAIR	AT4G16270	362	peroxidase 40 (PER40) (P40)chr4:9205038-9206483 FORWARD	1e-83	81	65.4321	SWISSPROT	sp_O23474_PER40_ARATH	348	Peroxidase 40 OS=Arabidopsis thaliana GN=PER40 PE=2 SV=2	1e-82	81	65.4321	NCBI	gb_ABK22453.1	338	unknown [Picea sitchensis]	1e-125	119	78.9916
isotig33701	2.52108	11.3387	8.68016	0.000133478	0.0151458	1.79478	TAIR	AT4G19810	379	glycosyl hydrolase family 18 proteinchr4:10764151-10765753 REVERSE	2e-65	353	38.8102	SWISSPROT	sp_Q13231_CHIT1_HUMAN	466	Chitotriosidase-1 OS=Homo sapiens GN=CHIT1 PE=1 SV=1	8e-36	326	32.8221	NCBI	ref_XP_002324562.1	380	predicted protein [Populus trichocarpa] gb_EEF03127.1_ predicted protein [Populus trichocarpa]	1e-77	351	45.584
isotig39824	2.50669	8.53316	6.2841	0.000773966	0.0390456	-0.0162337	TAIR	AT3G22060	252	receptor protein kinase-relatedchr3:7771065-7772137 FORWARD	1e-26	220	32.7273	SWISSPROT	sp_Q9LRJ9_CRR38_ARATH	252	Cysteine-rich repeat secretory protein 38 OS=Arabidopsis thaliana GN=CRRSP38 PE=2 SV=1	1e-25	220	32.7273	NCBI	gb_ABR16525.1	505	unknown [Picea sitchensis]	1e-82	234	64.9573
isotig14170	2.50462	7.29071	6.86296	0.000484025	0.0306611	0.47626	TAIR	AT4G25340	477	immunophilin-related / FKBP-type peptidyl-prolyl cis-trans isomerase-relatedchr4:12959657-12962632 REVERSE	0.3	38	39.4737	SWISSPROT	sp_Q8R0C3_S26A8_MOUSE	999	Testis anion transporter 1 OS=Mus musculus GN=Slc26a8 PE=2 SV=2	1.1	76	28.9474	NCBI	gb_AAB01553.1	101	late embryogenesis abundant protein [Picea glauca]	9e-33	98	69.3878
isotig16106	2.50453	9.51916	6.75502	0.000527009	0.0319397	0.387383	TAIR	AT1G67750	408	pectate lyase family proteinchr1:25401660-25403165 FORWARD	1e-121	260	77.6923	SWISSPROT	sp_Q9FXD8_PLY5_ARATH	408	Probable pectate lyase 5 OS=Arabidopsis thaliana GN=At1g67750 PE=2 SV=2	1e-120	260	77.6923	NCBI	gb_ABR18471.1	490	unknown [Picea sitchensis]	1e-162	325	84.6154
isotig15079	2.50177	7.26223	6.6588	0.000569058	0.0332136	0.307037	TAIR	AT5G05390	565	LAC12LAC12 (laccase 12); laccasechr5:1594753-1597042 FORWARD	0	561	64.8841	SWISSPROT	sp_Q9FLB5_LAC12_ARATH	565	Laccase-12 OS=Arabidopsis thaliana GN=LAC12 PE=2 SV=1	0	561	64.8841	NCBI	gb_AAK37824.1_AF132120_1	576	laccase [Pinus taeda]	0	576	100
isotig42293	2.49958	8.54692	5.95318	0.00102779	0.0455427	-0.316122	TAIR	AT1G09850	437	XBCP3XBCP3 (xylem bark cysteine peptidase 3); cysteine-type endopeptidase/ cysteine-type peptidasechr1:3201848-3203875 FORWARD	6e-93	339	51.3274	SWISSPROT	sp_O65493_XCP1_ARATH	355	Xylem cysteine proteinase 1 OS=Arabidopsis thaliana GN=XCP1 PE=1 SV=1	1e-86	352	47.1591	NCBI	gb_ABK26996.1	367	unknown [Picea sitchensis]	0	367	87.7384
isotig36286	2.49629	9.34885	7.55596	0.000287278	0.0228943	1.01684	TAIR	AT4G14310	920	INVOLVED IN: biological_process unknown; LOCATED IN: cell wall; EXPRESSED IN: male gametophyte; EXPRESSED DURING: L mature pollen stage, M germinated pollen stage; CONTAINS InterPro DOMAIN/s: WD40 repeat-like (InterPro:IPR011046); Has 1571 Blast hits to 1320 proteins in 206 species: Archae - 6; Bacteria - 142; Metazoa - 581; Fungi - 102; Plants - 66; Viruses - 5; Other Eukaryotes - 669 (source: N…	2.3	38	28.9474	SWISSPROT	sp_A2T812_ZN287_PONPY	754	Zinc finger protein 287 OS=Pongo pygmaeus GN=ZNF287 PE=3 SV=1	2.3	41	39.0244	NCBI	gb_ABK24072.1	68	unknown [Picea sitchensis] gb_ABK26657.1_ unknown [Picea sitchensis]	5e-10	68	63.2353
isotig15234	2.49505	8.75712	5.90336	0.00107373	0.0467798	-0.362491	TAIR	AT5G63450	510	CYP94B1CYP94B1; electron carrier/ heme binding / iron ion binding / monooxygenase/ oxygen bindingchr5:25408987-25410519 REVERSE	1e-130	524	45.9924	SWISSPROT	sp_O81117_C94A1_VICSA	514	Cytochrome P450 94A1 OS=Vicia sativa GN=CYP94A1 PE=2 SV=2	1e-120	496	44.5565	NCBI	gb_ADE75655.1	559	unknown [Picea sitchensis]	0	544	66.7279
isotig38801	2.494	10.2139	7.59112	0.000280073	0.0227255	1.04295	TAIR	AT1G51170	404	protein kinase family proteinchr1:18953625-18954839 REVERSE	1e-70	363	39.9449	SWISSPROT	sp_Q9LSF1_OXI1_ARATH	421	Serine/threonine-protein kinase OXI1 OS=Arabidopsis thaliana GN=OXI1 PE=1 SV=1	1e-72	412	38.5922	NCBI	ref_NP_001053154.1	462	Os04g0488700 [Oryza sativa (japonica cultivar-group)] emb_CAD41336.2_ OJ991113_30.20 [Oryza sativa (japonica cultivar-group)] dbj_BAF15068.1_ Os04g0488700 [Oryza sativa Japonica Group] gb_EAY94627.1_ hypothetical protein OsI_16405 [Oryza sativa Indica Group]	7e-84	401	43.8903
isotig44255	2.47431	11.1759	7.9251	0.0002211	0.019934	1.28497	TAIR	AT3G62700	1539	ATMRP10ATMRP10; ATPase, coupled to transmembrane movement of substanceschr3:23190428-23195727 REVERSE	7e-17	221	28.0543	SWISSPROT	sp_Q9LZJ5_AB14C_ARATH	1539	ABC transporter C family member 14 OS=Arabidopsis thaliana GN=ABCC14 PE=1 SV=1	8e-16	221	28.0543	NCBI	ref_XP_002301476.1	1508	multidrug resistance protein ABC transporter family [Populus trichocarpa] gb_EEE80749.1_ multidrug resistance protein ABC transporter family [Populus trichocarpa]	4e-20	251	29.0837
isotig31109	2.46076	10.5953	6.20616	0.000826568	0.0400382	-0.0856162	TAIR	AT1G36580	182	LOCATED IN: cellular_component unknown; BEST Arabidopsis thaliana protein match is: SDRB (SHORT-CHAIN DEHYDROGENASE-REDUCTASE B); binding / catalytic/ oxidoreductase (TAIR:AT3G12800.1); Has 374 Blast hits to 374 proteins in 114 species: Archae - 0; Bacteria - 176; Metazoa - 48; Fungi - 0; Plants - 77; Viruses - 0; Other Eukaryotes - 73 (source: NCBI BLink).chr1:13816459-13818106 REVERSE	0.3	93	26.8817	SWISSPROT	sp_A8W3M6_YCF1_CUSOB	1676	Putative membrane protein ycf1 OS=Cuscuta obtusiflora GN=ycf1 PE=3 SV=1	1.2	113	27.4336	NCBI	gb_ADE77219.1	323	unknown [Picea sitchensis]	1e-06	208	29.3269
isotig30484	2.45654	9.40317	8.25302	0.000176718	0.0175389	1.51251	TAIR	AT3G57450	96	unknown proteinchr3:21262028-21262318 FORWARD	2e-10	57	47.3684	SWISSPROT	sp_P31927_SPS_MAIZE	1068	Sucrose-phosphate synthase OS=Zea mays GN=SPS PE=1 SV=1	0.99	62	32.2581	NCBI	gb_ABR17171.1	79	unknown [Picea sitchensis]	2e-28	79	82.2785
isotig44898	2.45639	7.00876	7.50836	0.000297375	0.0234959	0.981294	TAIR	AT1G59590	211	ZCF37ZCF37chr1:21887860-21888495 FORWARD	0.052	34	47.0588								NCBI	gb_ABR16429.1	276	unknown [Picea sitchensis]	2e-39	15	60
isotig07300	2.43516	9.83134	8.48256	0.000151749	0.016256	1.66612	TAIR	AT5G52390	195	photoassimilate-responsive protein, putativechr5:21264281-21265173 REVERSE	3e-35	123	55.2846	SWISSPROT	sp_Q8BKR5_LRC68_MOUSE	712	Leucine-rich repeat-containing protein 68 OS=Mus musculus GN=Lrrc68 PE=2 SV=1	5.9	59	35.5932	NCBI	gb_ABK27044.1	190	unknown [Picea sitchensis]	3e-59	161	72.0497
isotig05395	2.39791	8.3638	8.16257	0.00018784	0.0180049	1.45071	TAIR	AT1G67940	263	ATNAP3ATNAP3; transporterchr1:25477805-25478667 FORWARD	4e-25	83	65.0602	SWISSPROT	sp_Q9C9W0_AB17I_ARATH	263	ABC transporter I family member 17 OS=Arabidopsis thaliana GN=ABCI17 PE=2 SV=1	5e-24	83	65.0602	NCBI	gb_ADE77572.1	268	unknown [Picea sitchensis]	3e-86	83	87.9518
isotig32523	2.39385	9.31467	7.01723	0.000429401	0.0293443	0.601026	TAIR	AT1G58340	532	ZF14ZF14; antiporter/ drug transporter/ transporterchr1:21653162-21655117 FORWARD	1e-83	212	69.3396	SWISSPROT	sp_Q3V050_S47A2_MOUSE	573	Multidrug and toxin extrusion protein 2 OS=Mus musculus GN=Slc47a2 PE=1 SV=1	7e-24	210	30.9524	NCBI	ref_XP_002510003.1	528	multidrug resistance pump, putative [Ricinus communis] gb_EEF52190.1_ multidrug resistance pump, putative [Ricinus communis]	6e-83	212	71.2264
isotig26183	2.38637	7.96876	7.12422	0.000395676	0.0277156	0.686028	TAIR	AT1G22640	257	ATMYB3, MYB3MYB3 (MYB DOMAIN PROTEIN 3); DNA binding / transcription factorchr1:8006289-8007219 FORWARD	3e-44	54	66.6667	SWISSPROT	sp_Q9S9K9_MYB3_ARATH	257	Transcription factor MYB3 OS=Arabidopsis thaliana GN=MYB3 PE=1 SV=1	3e-43	54	66.6667	NCBI	gb_ABR16876.1	392	unknown [Picea sitchensis]	2e-09	115	38.2609
isotig35440	2.38518	8.866	6.51397	0.00063983	0.0355262	0.184076	TAIR	AT5G53950	375	CUC2, ANAC098CUC2 (CUP-SHAPED COTYLEDON 2); transcription factorchr5:21901966-21903795 REVERSE	2e-77	336	48.2143	SWISSPROT	sp_O04017_NAC98_ARATH	375	Protein CUP-SHAPED COTYLEDON 2 OS=Arabidopsis thaliana GN=NAC098 PE=1 SV=1	3e-76	336	48.2143	NCBI	gb_ACL14368.1	362	NO APICAL MERISTEM [Aquilegia coerulea]	8e-85	285	58.5965
isotig36245	2.37677	8.70039	6.08272	0.000918492	0.0429893	-0.197066	TAIR	AT1G80160	167	lactoylglutathione lyase family protein / glyoxalase I family proteinchr1:30151101-30151930 FORWARD	4e-56	138	68.8406	SWISSPROT	sp_Q65KJ5_FOSB_BACLD	154	Metallothiol transferase fosB OS=Bacillus licheniformis (strain DSM 13 / ATCC 14580) GN=fosB PE=3 SV=1	5e-07	127	29.9213	NCBI	gb_ABK24179.1	170	unknown [Picea sitchensis]	3e-81	169	86.9822
isotig01721	2.37483	6.46579	6.83104	0.000496302	0.0310074	0.450113	TAIR	AT1G60470	334	AtGolS4AtGolS4 (Arabidopsis thaliana galactinol synthase 4); transferase, transferring glycosyl groups / transferase, transferring hexosyl groupschr1:22279181-22280454 REVERSE	1e-135	276	78.6232	SWISSPROT	sp_O15488_GLYG2_HUMAN	501	Glycogenin-2 OS=Homo sapiens GN=GYG2 PE=1 SV=2	1e-16	289	27.3356	NCBI	gb_ABK22947.1	345	unknown [Picea sitchensis]	1e-175	331	89.1239
isotig18966	2.37447	7.7554	5.807	0.00116941	0.0493566	-0.453101	TAIR	AT4G37990	359	ELI3-2, ELI3, ATCAD8, CAD-B2ELI3-2 (ELICITOR-ACTIVATED GENE 3-2); aryl-alcohol dehydrogenase/ mannitol dehydrogenasechr4:17855964-17857388 FORWARD	3e-97	335	50.7463	SWISSPROT	sp_Q9ZRF1_MTDH_FRAAN	359	Probable mannitol dehydrogenase OS=Fragaria ananassa GN=CAD PE=2 SV=1	1e-107	345	53.6232	NCBI	gb_ACN40687.1	366	unknown [Picea sitchensis]	1e-137	13	69.2308
isotig47719	2.3728	9.08194	8.32908	0.000167953	0.0170626	1.56391	TAIR	AT3G25870	170	unknown proteinchr3:9463665-9464177 REVERSE	0.039	25	64	SWISSPROT	sp_Q5BJL5_SBNO1_RAT	1269	Protein strawberry notch homolog 1 OS=Rattus norvegicus GN=Sbno1 PE=2 SV=2	6.4	75	29.3333	NCBI	ref_YP_003517841.1	899	VP80 [Lymantria xylina MNPV] gb_ADD73810.1_ VP80 [Lymantria xylina MNPV]	0.66	125	29.6
isotig12554	2.37054	9.47963	6.42855	0.000686293	0.0366533	0.110389	TAIR	AT2G45660	214	AGL20, SOC1AGL20 (AGAMOUS-LIKE 20); transcription factorchr2:18807799-18810193 REVERSE	2e-40	170	49.4118	SWISSPROT	sp_O64645_SOC1_ARATH	214	MADS-box protein SOC1 OS=Arabidopsis thaliana GN=SOC1 PE=1 SV=1	2e-39	170	49.4118	NCBI	gb_ABK27078.1	201	unknown [Picea sitchensis]	3e-61	20	70
isotig12895	2.36844	7.68128	6.51713	0.000638184	0.0354889	0.18678	TAIR	AT1G79550	401	PGKPGK (PHOSPHOGLYCERATE KINASE); phosphoglycerate kinasechr1:29924347-29926295 REVERSE	1e-36	429	32.4009	SWISSPROT	sp_A5UTB6_PGK_ROSS1	395	Phosphoglycerate kinase OS=Roseiflexus sp. (strain RS-1) GN=pgk PE=3 SV=1	2e-36	410	31.4634	NCBI	gb_ABR16612.1	462	unknown [Picea sitchensis]	0	453	79.4702
isotig15060	2.3604	8.10661	7.34183	0.000336059	0.0251347	0.855163	TAIR	AT4G23160	1262	protein kinase family proteinchr4:12129485-12134086 FORWARD	0.009	37	43.2432	SWISSPROT	sp_P10978_POLX_TOBAC	1328	Retrovirus-related Pol polyprotein from transposon TNT 1-94 OS=Nicotiana tabacum PE=2 SV=1	1e-07	50	48	NCBI	gb_AAA33778.1	88	reverse transcriptase [Pinus coulteri]	3e-14	54	68.5185
isotig46595	2.35362	7.09771	7.2736	0.000353561	0.0259117	0.802665	TAIR	AT5G38260	638	serine/threonine protein kinase, putativechr5:15283692-15285837 REVERSE	0.0001	118	25.4237	SWISSPROT	sp_Q5BQ05_Y1838_ARATH	250	Uncharacterized protein At1g18380 OS=Arabidopsis thaliana GN=At1g18380 PE=2 SV=1	0.021	184	23.913	NCBI	emb_CBI15488.1	667	unnamed protein product [Vitis vinifera]	4e-09	121	30.5785
isotig25386	2.35282	11.5037	6.5465	0.000623094	0.0350276	0.211907	TAIR	AT3G59480	326	pfkB-type carbohydrate kinase family proteinchr3:21983103-21984440 FORWARD	1e-124	318	69.8113	SWISSPROT	sp_Q9M1B9_SCRK4_ARATH	326	Probable fructokinase-4 OS=Arabidopsis thaliana GN=At3g59480 PE=2 SV=1	1e-123	318	69.8113	NCBI	gb_ACN40355.1	347	unknown [Picea sitchensis]	1e-172	347	88.4726
isotig27149	2.35233	10.0436	6.20609	0.000826618	0.0400382	-0.0856803	TAIR	AT5G13200	272	GRAM domain-containing protein / ABA-responsive protein-relatedchr5:4207081-4208079 FORWARD	7e-77	233	57.5107	SWISSPROT	sp_Q9LYV6_GEML5_ARATH	272	GEM-like protein 5 OS=Arabidopsis thaliana GN=At5g13200 PE=1 SV=1	8e-76	233	57.5107	NCBI	gb_ABR17604.1	295	unknown [Picea sitchensis]	1e-120	280	75
isotig13751	2.34769	8.11765	6.82491	0.000498703	0.0311041	0.445073	TAIR	AT5G10830	261	embryo-abundant protein-relatedchr5:3423731-3424649 FORWARD	3e-69	261	49.0421	SWISSPROT	sp_Q55EX9_Y8948_DICDI	296	Putative methyltransferase DDB_G0268948 OS=Dictyostelium discoideum GN=DDB_G0268948 PE=1 SV=1	1e-22	261	30.6513	NCBI	gb_ABK25958.1	263	unknown [Picea sitchensis]	1e-101	260	70.3846
isotig15276	2.34738	12.0932	5.82522	0.0011506	0.0489026	-0.435878	TAIR	AT3G02650	1077	pentatricopeptide (PPR) repeat-containing proteinchr3:566271-569865 FORWARD	3e-84	527	35.2941	SWISSPROT	sp_P0C897_Y3264_ARATH	529	Putative UPF0481 protein At3g02645 OS=Arabidopsis thaliana GN=At3g02645 PE=3 SV=1	7e-84	551	34.4828	NCBI	ref_XP_002313925.1	559	predicted protein [Populus trichocarpa] gb_EEE87880.1_ predicted protein [Populus trichocarpa]	1e-108	567	40.5644
isotig18910	2.34497	9.76515	5.95044	0.00103026	0.0455967	-0.318666	TAIR	AT4G18425	213	unknown proteinchr4:10181421-10182062 REVERSE	4e-20	43	34.8837	SWISSPROT	sp_Q9BXN2_CLC7A_HUMAN	247	C-type lectin domain family 7 member A OS=Homo sapiens GN=CLEC7A PE=1 SV=1	0.39	47	31.9149	NCBI	gb_ABR18305.1	189	unknown [Picea sitchensis]	4e-51	43	69.7674
isotig23684	2.34321	10.5465	7.11718	0.000397801	0.0277521	0.680466	TAIR	AT5G65550	466	UDP-glucoronosyl/UDP-glucosyl transferase family proteinchr5:26198410-26199810 REVERSE	7e-67	106	40.566	SWISSPROT	sp_Q43716_UFOG_PETHY	473	Anthocyanidin 3-O-glucosyltransferase OS=Petunia hybrida GN=RT PE=2 SV=1	1e-64	112	34.8214	NCBI	gb_ABR18376.1	476	unknown [Picea sitchensis]	0	112	77.6786
isotig19318	2.33352	8.08204	7.83089	0.000236145	0.0206912	1.21777	TAIR	AT2G40610	253	ATEXPA8, EXP8, ATEXP8, ATHEXP ALPHA 1.11ATEXPA8 (ARABIDOPSIS THALIANA EXPANSIN A8)chr2:16949121-16950472 REVERSE	1e-114	228	81.5789	SWISSPROT	sp_O22874_EXPA8_ARATH	253	Expansin-A8 OS=Arabidopsis thaliana GN=EXPA8 PE=2 SV=1	1e-113	228	81.5789	NCBI	gb_ABR16833.1	250	unknown [Picea sitchensis]	1e-134	237	93.6709
isotig12580	2.33283	9.5227	7.58202	0.000281918	0.0227255	1.0362	TAIR	AT3G14440	599	NCED3, ATNCED3, STO1, SIS7NCED3 (NINE-CIS-EPOXYCAROTENOID DIOXYGENASE 3); 9-cis-epoxycarotenoid dioxygenasechr3:4831678-4833477 REVERSE	0	521	60.8445	SWISSPROT	sp_Q9LRR7_NCED3_ARATH	599	9-cis-epoxycarotenoid dioxygenase NCED3, chloroplastic OS=Arabidopsis thaliana GN=NCED3 PE=2 SV=1	0	521	60.8445	NCBI	dbj_BAF32138.1	631	putative 9-cis-epoxycarotenoid dioxygenase [Taxodium distichum]	0	523	75.1434
isotig12579	2.32934	9.02174	6.90967	0.000466687	0.0302551	0.514307	TAIR	AT3G14440	599	NCED3, ATNCED3, STO1, SIS7NCED3 (NINE-CIS-EPOXYCAROTENOID DIOXYGENASE 3); 9-cis-epoxycarotenoid dioxygenasechr3:4831678-4833477 REVERSE	0	539	59.9258	SWISSPROT	sp_Q9LRR7_NCED3_ARATH	599	9-cis-epoxycarotenoid dioxygenase NCED3, chloroplastic OS=Arabidopsis thaliana GN=NCED3 PE=2 SV=1	0	539	59.9258	NCBI	dbj_BAF32138.1	631	putative 9-cis-epoxycarotenoid dioxygenase [Taxodium distichum]	0	523	75.717
isotig14787	2.32815	9.89205	6.85778	0.000485994	0.0307288	0.472023	TAIR	AT3G06350	603	EMB3004, MEE32MEE32 (MATERNAL EFFECT EMBRYO ARREST 32); 3-dehydroquinate dehydratase/ NADP or NADPH binding / binding / catalytic/ shikimate 5-dehydrogenasechr3:1924536-1927701 REVERSE	2e-10	68	39.7059	SWISSPROT	sp_Q9SQT8_DHQSD_ARATH	603	Bifunctional 3-dehydroquinate dehydratase/shikimate dehydrogenase, chloroplastic OS=Arabidopsis thaliana GN=EMB3004 PE=1 SV=1	2e-09	68	39.7059	NCBI	gb_ABR16592.1	518	unknown [Picea sitchensis] gb_ABR17039.1_ unknown [Picea sitchensis]	1e-29	70	92.8571
isotig13043	2.3265	7.8406	7.7486	0.000250259	0.0215014	1.1584	TAIR	AT5G47500	362	pectinesterase family proteinchr5:19271262-19272845 REVERSE	1e-14	63	58.7302	SWISSPROT	sp_Q8LPF3_PME68_ARATH	362	Probable pectinesterase 68 OS=Arabidopsis thaliana GN=PME68 PE=2 SV=1	1e-13	63	58.7302	NCBI	gb_ABG46325.1	357	putative pectin methylesterase [Picea abies]	5e-46	109	81.6514
isotig42214	2.31722	6.93994	7.56127	0.000286177	0.0228943	1.02078	TAIR	AT1G22640	257	ATMYB3, MYB3MYB3 (MYB DOMAIN PROTEIN 3); DNA binding / transcription factorchr1:8006289-8007219 FORWARD	4e-46	177	50.2825	SWISSPROT	sp_Q9S9K9_MYB3_ARATH	257	Transcription factor MYB3 OS=Arabidopsis thaliana GN=MYB3 PE=1 SV=1	5e-45	177	50.2825	NCBI	gb_ABR16876.1	392	unknown [Picea sitchensis]	3e-99	390	54.359
isotig07301	2.31574	8.91909	7.93118	0.000220167	0.019934	1.28928	TAIR	AT5G52390	195	photoassimilate-responsive protein, putativechr5:21264281-21265173 REVERSE	3e-35	123	55.2846	SWISSPROT	sp_P32831_NGR1_YEAST	672	Negative growth regulatory protein NGR1 OS=Saccharomyces cerevisiae GN=NGR1 PE=1 SV=2	5.8	67	29.8507	NCBI	gb_ABK27044.1	190	unknown [Picea sitchensis]	3e-59	161	72.0497
isotig18208	2.30435	6.98933	6.43135	0.00068471	0.0366533	0.112817	TAIR	AT1G62300	553	WRKY6, ATWRKY6WRKY6; transcription factorchr1:23016887-23019155 REVERSE	3e-39	274	39.0511	SWISSPROT	sp_Q9C519_WRKY6_ARATH	553	WRKY transcription factor 6 OS=Arabidopsis thaliana GN=WRKY6 PE=1 SV=1	3e-38	274	39.0511	NCBI	gb_ACA04888.1	206	WRKY transcription factor 1 [Picea abies]	1e-58	197	58.3756
contig35609	2.30317	6.88373	7.4818	0.000303187	0.0236473	0.961362	TAIR	AT5G17660	312	tRNA (guanine-N7-)-methyltransferasechr5:5818778-5820811 REVERSE	1.4	64	28.125	SWISSPROT	sp_B1KT65_EFP_CLOBM	185	Elongation factor P OS=Clostridium botulinum (strain Loch Maree / Type A3) GN=efp PE=3 SV=1	6.9	39	33.3333
isotig38934	2.2986	6.89431	6.22981	0.000810184	0.0398247	-0.0644809	TAIR	AT5G64570	784	XYL4, ATBXL4XYL4; hydrolase, hydrolyzing O-glycosyl compounds / xylan 1,4-beta-xylosidasechr5:25810227-25813309 REVERSE	0	748	62.1658	SWISSPROT	sp_Q9FLG1_BXL4_ARATH	784	Beta-D-xylosidase 4 OS=Arabidopsis thaliana GN=BXL4 PE=1 SV=1	0	748	62.1658	NCBI	ref_XP_002264183.1	966	PREDICTED: hypothetical protein [Vitis vinifera]	0	746	63.5389
isotig29480	2.29781	9.967	7.78791	0.000243399	0.0211085	1.18684	TAIR	AT2G43430	331	GLX2-1, GLY1GLX2-1 (GLYOXALASE 2-1); hydroxyacylglutathione hydrolasechr2:18035569-18038064 REVERSE	1.2	49	38.7755	SWISSPROT	sp_Q556Y4_KC1_DICDI	426	Casein kinase I OS=Dictyostelium discoideum GN=cak1-1 PE=1 SV=1	1.1	107	28.0374	NCBI	gb_ABK24113.1	216	unknown [Picea sitchensis]	2e-54	199	56.2814
isotig44108	2.29586	9.58288	7.71959	0.000255466	0.0218429	1.13731	TAIR	AT1G46264	348	AT-HSFB4, HSFB4AT-HSFB4; DNA binding / transcription factorchr1:17224904-17226183 FORWARD	5.6	35	34.2857	SWISSPROT	sp_Q10KX8_HFB4D_ORYSJ	305	Heat stress transcription factor B-4d OS=Oryza sativa subsp. japonica GN=HSFB4D PE=2 SV=1	9e-44	123	68.2927	NCBI	emb_CBI19505.1	281	unnamed protein product [Vitis vinifera]	3e-46	311	39.2283
isotig21849	2.28756	6.47662	6.43485	0.00068274	0.0366533	0.115849	TAIR	AT5G57150	247	basic helix-loop-helix (bHLH) family proteinchr5:23152361-23154872 FORWARD	4e-19	186	33.871	SWISSPROT	sp_Q2HIV9_BH035_ARATH	248	Transcription factor bHLH35 OS=Arabidopsis thaliana GN=BHLH35 PE=2 SV=1	5e-18	186	33.871	NCBI	gb_ABR17667.1	252	unknown [Picea sitchensis]	1e-79	234	67.5214
isotig19698	2.28135	9.16824	7.23752	0.00036324	0.0263035	0.774709	TAIR	AT5G01210	475	transferase family proteinchr5:84554-85981 FORWARD	3e-83	460	39.3478	SWISSPROT	sp_Q9FF86_DCR_ARATH	484	BAHD acyltransferase DCR OS=Arabidopsis thaliana GN=DCR PE=2 SV=1	1e-58	377	37.6658	NCBI	gb_ABR18470.1	440	unknown [Picea sitchensis]	0	441	73.4694
isotig14952	2.26816	13.0912	7.88763	0.000226947	0.0202423	1.25834	TAIR	AT1G12570	572	glucose-methanol-choline (GMC) oxidoreductase family proteinchr1:4278192-4280753 REVERSE	1e-128	563	45.2931	SWISSPROT	sp_Q9S746_HTH_ARATH	594	Protein HOTHEAD OS=Arabidopsis thaliana GN=HTH PE=1 SV=1	1e-120	572	43.8811	NCBI	gb_ABK25456.1	558	unknown [Picea sitchensis]	0	553	63.8336
isotig01282	2.25835	7.98513	7.5363	0.0002914	0.0230738	1.00218	TAIR	AT4G27260	612	GH3.5, WES1WES1; indole-3-acetic acid amido synthetasechr4:13653704-13655892 FORWARD	0	246	70.7317	SWISSPROT	sp_O81829_GH35_ARATH	612	Indole-3-acetic acid-amido synthetase GH3.5 OS=Arabidopsis thaliana GN=GH3.5 PE=1 SV=1	0	246	70.7317	NCBI	ref_XP_002319260.1	611	GH3 family protein [Populus trichocarpa] gb_EEE95183.1_ GH3 family protein [Populus trichocarpa]	0	255	71.7647
isotig07298	2.2437	9.38439	7.28474	0.000350633	0.0258413	0.811271	TAIR	AT5G52390	195	photoassimilate-responsive protein, putativechr5:21264281-21265173 REVERSE	3e-35	123	55.2846	SWISSPROT	sp_O74463_YQC1_SCHPO	547	Uncharacterized protein C1739.01 OS=Schizosaccharomyces pombe GN=SPCC1739.01 PE=1 SV=2	2.6	59	33.8983	NCBI	gb_ABK27044.1	190	unknown [Picea sitchensis]	8e-57	162	71.6049
isotig33135	2.24262	6.641	6.63627	0.000579453	0.033393	0.28807	TAIR	AT1G11350	830	CBRLK1, SD1-13, RKS2SD1-13 (S-DOMAIN-1 13); kinase/ protein kinase/ protein serine/threonine kinasechr1:3817725-3820752 REVERSE	6	25	52	NCBI	gb_ABK23483.1	73	unknown [Picea sitchensis]	2e-07	24	95.8333
isotig05840	2.24018	5.87458	6.64714	0.000574409	0.0333689	0.297232	TAIR	AT4G29270	256	acid phosphatase class B family proteinchr4:14423797-14424848 REVERSE	6e-58	235	47.6596	SWISSPROT	sp_P27061_PPA1_SOLLC	255	Acid phosphatase 1 OS=Solanum lycopersicum GN=APS1 PE=2 SV=1	2e-51	218	44.0367	NCBI	gb_ADE76411.1	254	unknown [Picea sitchensis]	3e-98	256	70.7031
isotig05444	2.23649	8.95792	5.97299	0.00101014	0.0450068	-0.297773	TAIR	AT1G56120	1047	kinasechr1:20987288-20993072 REVERSE	2e-11	144	31.9444	SWISSPROT	sp_C0LGH3_Y5614_ARATH	1033	Probable LRR receptor-like serine/threonine-protein kinase At1g56140 OS=Arabidopsis thaliana GN=At1g56140 PE=1 SV=2	1e-10	141	34.0426	NCBI	gb_ABR16548.1	245	unknown [Picea sitchensis]	4e-07	124	38.7097
isotig01307	2.2338	7.07934	5.92781	0.00105089	0.046341	-0.339692	TAIR	AT4G27260	612	GH3.5, WES1WES1; indole-3-acetic acid amido synthetasechr4:13653704-13655892 FORWARD	3e-28	93	62.3656	SWISSPROT	sp_O81829_GH35_ARATH	612	Indole-3-acetic acid-amido synthetase GH3.5 OS=Arabidopsis thaliana GN=GH3.5 PE=1 SV=1	3e-27	93	62.3656	NCBI	emb_CBI17981.3	490	unnamed protein product [Vitis vinifera]	3e-27	92	68.4783
isotig22902	2.23254	5.86549	6.85114	0.000488531	0.0307859	0.466589	TAIR	AT4G20970	190	basic helix-loop-helix (bHLH) family proteinchr4:11215259-11216212 FORWARD	3e-14	189	28.5714	SWISSPROT	sp_Q9STJ7_BH118_ARATH	163	Transcription factor bHLH118 OS=Arabidopsis thaliana GN=BHLH118 PE=2 SV=1	2e-12	169	30.7692	NCBI	gb_ABK25313.1	167	unknown [Picea sitchensis]	4e-63	167	75.4491
isotig16475	2.22803	8.59701	6.24175	0.000802053	0.039689	-0.0538372	TAIR	AT2G43290	215	MSS3MSS3 (multicopy suppressors of snf4 deficiency in yeast 3); calcium ion bindingchr2:17991308-17991955 REVERSE	3e-40	171	44.4444	SWISSPROT	sp_O22845_CML5_ARATH	215	Calmodulin-like protein 5 OS=Arabidopsis thaliana GN=CML5 PE=2 SV=2	3e-39	171	44.4444	NCBI	gb_ABR16212.1	183	unknown [Picea sitchensis]	5e-76	177	81.3559
isotig01281	2.22503	7.80283	7.66656	0.000265309	0.0224735	1.09855	TAIR	AT4G27260	612	GH3.5, WES1WES1; indole-3-acetic acid amido synthetasechr4:13653704-13655892 FORWARD	0	246	70.7317	SWISSPROT	sp_O81829_GH35_ARATH	612	Indole-3-acetic acid-amido synthetase GH3.5 OS=Arabidopsis thaliana GN=GH3.5 PE=1 SV=1	0	246	70.7317	NCBI	ref_XP_002319260.1	611	GH3 family protein [Populus trichocarpa] gb_EEE95183.1_ GH3 family protein [Populus trichocarpa]	0	269	69.145
isotig12310	2.22411	6.2745	6.23073	0.000809554	0.0398247	-0.063661	TAIR	AT1G55330	58	AGP21, ATAGP21AGP21chr1:20648634-20648810 REVERSE	0.031	38	50	SWISSPROT	sp_Q9C8A4_AGP21_ARATH	58	Arabinogalactan peptide 21 OS=Arabidopsis thaliana GN=AGP21 PE=2 SV=1	0.35	38	50	NCBI	gb_ABK21910.1	70	unknown [Picea sitchensis]	1e-17	68	75
isotig21499	2.21908	11.4652	7.38951	0.000324421	0.024773	0.891562	TAIR	AT5G05390	565	LAC12LAC12 (laccase 12); laccasechr5:1594753-1597042 FORWARD	0	561	56.6845	SWISSPROT	sp_Q9FLB5_LAC12_ARATH	565	Laccase-12 OS=Arabidopsis thaliana GN=LAC12 PE=2 SV=1	0	561	56.6845	NCBI	gb_ACN40347.1	570	unknown [Picea sitchensis]	0	570	78.0702
isotig21217	2.21279	8.81597	6.84746	0.000489942	0.0308215	0.463578	TAIR	AT1G58190	1784	AtRLP9AtRLP9 (Receptor Like Protein 9); protein bindingchr1:21540720-21547996 FORWARD	4.8	35	34.2857	SWISSPROT	sp_B3CUN9_LON_ORITI	790	Lon protease OS=Orientia tsutsugamushi (strain Ikeda) GN=lon PE=2 SV=1	8.4	59	28.8136	NCBI	ref_XP_001713580.1	239	26S proteasome SU B6 [Guillardia theta] gb_AAK39875.1_AF165818_83 26S proteasome SU B6 [Guillardia theta]	3.4	43	44.186
isotig41520	2.21248	7.28297	7.47585	0.000304506	0.0236994	0.95689	TAIR	AT5G05340	324	peroxidase, putativechr5:1579142-1580819 REVERSE	2e-94	300	59	SWISSPROT	sp_P22195_PER1_ARAHY	316	Cationic peroxidase 1 OS=Arachis hypogaea GN=PNC1 PE=1 SV=2	4e-98	295	61.0169	NCBI	emb_CAH10839.1	317	peroxidase [Picea abies]	1e-113	309	67.6375
isotig42357	2.20772	6.86783	5.98048	0.00100357	0.0449649	-0.290854	TAIR	AT4G19950	321	unknown proteinchr4:10809977-10810942 FORWARD	1e-49	328	37.8049	SWISSPROT	sp_B4QVV3_CRBN_DROSI	587	Protein cereblon homolog OS=Drosophila simulans GN=GD18661 PE=3 SV=1	2.7	75	28	NCBI	gb_ABK26963.1	344	unknown [Picea sitchensis]	1e-112	343	63.8484
isotig13724	2.203	8.00699	6.1852	0.000841405	0.0404853	-0.104405	TAIR	AT5G52390	195	photoassimilate-responsive protein, putativechr5:21264281-21265173 REVERSE	2e-41	164	46.3415	SWISSPROT	sp_B3QSP0_ILVC_CHLT3	338	Ketol-acid reductoisomerase OS=Chloroherpeton thalassium (strain ATCC 35110 / GB-78) GN=ilvC PE=3 SV=1	2.4	62	32.2581	NCBI	gb_ABK21049.1	182	unknown [Picea sitchensis]	2e-76	167	85.0299
isotig07852	2.19913	8.71817	6.12452	0.000886118	0.0418625	-0.159118	TAIR	AT5G41080	358	glycerophosphoryl diester phosphodiesterase family proteinchr5:16441989-16443835 FORWARD	2e-72	296	46.2838	SWISSPROT	sp_Q9C104_GDE1_SCHPO	1076	Glycerophosphodiester phosphodiesterase gde1 OS=Schizosaccharomyces pombe GN=gde1 PE=1 SV=1	1e-33	372	30.3763	NCBI	gb_ADE76742.1	256	unknown [Picea sitchensis]	1e-122	251	87.251
isotig20558	2.19599	9.02769	6.26397	0.000787176	0.0392542	-0.0340834	TAIR	AT5G49480	160	ATCP1ATCP1 (Ca2+-binding protein 1); calcium ion bindingchr5:20070812-20071294 FORWARD	0.11	84	28.5714	SWISSPROT	sp_P13868_CALM1_SOLTU	149	Calmodulin-1 OS=Solanum tuberosum GN=PCM1 PE=1 SV=2	3e-11	167	28.7425	NCBI	gb_ABK26086.1	192	unknown [Picea sitchensis]	6e-60	203	64.0394
isotig13042	2.19465	8.67538	5.80319	0.0011734	0.0494674	-0.456714	TAIR	AT5G47500	362	pectinesterase family proteinchr5:19271262-19272845 REVERSE	1e-14	63	58.7302	SWISSPROT	sp_Q8LPF3_PME68_ARATH	362	Probable pectinesterase 68 OS=Arabidopsis thaliana GN=PME68 PE=2 SV=1	1e-13	63	58.7302	NCBI	gb_ABG46325.1	357	putative pectin methylesterase [Picea abies]	5e-46	109	81.6514
isotig17151	2.19122	5.67776	6.87061	0.000481137	0.0305845	0.482504	TAIR	AT1G27170	1384	ATP binding / protein binding / transmembrane receptorchr1:9433577-9439219 FORWARD	4e-05	47	44.6809	SWISSPROT	sp_Q8W474_DRL7_ARATH	613	Probable disease resistance protein At1g58390 OS=Arabidopsis thaliana GN=At1g58390 PE=2 SV=3	0.002	62	40.3226	NCBI	gb_ACN39861.1	1011	unknown [Picea sitchensis]	2e-62	471	39.7028
isotig27341	2.18855	7.73955	6.63341	0.000580787	0.033393	0.28566	TAIR	AT1G70250	799	receptor serine/threonine kinase, putativechr1:26452975-26456088 FORWARD	1e-07	66	36.3636	SWISSPROT	sp_Q9FFY3_VAS_ARATH	151	Lipid transfer-like protein VAS OS=Arabidopsis thaliana GN=VAS PE=2 SV=1	0.001	68	30.8824	NCBI	dbj_BAA23548.1	173	lipid transfer protein [Picea abies]	2e-11	96	37.5
isotig35991	2.17078	5.34734	6.5344	0.000629259	0.0350461	0.201571	TAIR	AT3G50660	513	DWF4, CYP90B1, CLM, SNP2, SAV1DWF4 (DWARF 4); steroid 22-alpha hydroxylasechr3:18814262-18817168 REVERSE	3e-91	39	43.5897	SWISSPROT	sp_Q6F4F5_C724B_ORYSJ	480	Cytochrome P450 724B1 OS=Oryza sativa subsp. japonica GN=CYP724B1 PE=1 SV=1	1e-137	39	66.6667	NCBI	emb_CAN62336.1	472	hypothetical protein [Vitis vinifera]	1e-144	37	51.3514
isotig25387	2.16917	7.14175	6.16231	0.000857961	0.041011	-0.124989	TAIR	AT2G38740	244	haloacid dehalogenase-like hydrolase family proteinchr2:16194639-16195995 REVERSE	8e-06	30	63.3333	SWISSPROT	sp_Q9X0Y1_P1254_THEMA	216	Phosphorylated carbohydrates phosphatase TM_1254 OS=Thermotoga maritima GN=TM_1254 PE=1 SV=1	3.2	24	50	NCBI	ref_XP_002327067.1	254	predicted protein [Populus trichocarpa] gb_EEE73817.1_ predicted protein [Populus trichocarpa]	5e-05	30	73.3333
isotig13548	2.1626	6.40719	6.03653	0.000955863	0.0438908	-0.239271	TAIR	AT3G60780	218	unknown proteinchr3:22462695-22463630 FORWARD	0.043	201	23.3831	SWISSPROT	sp_A4QNR3_BRF2_XENTR	519	Transcription factor IIIB 50 kDa subunit OS=Xenopus tropicalis GN=brf2 PE=2 SV=1	2.4	71	29.5775	NCBI	ref_XP_001779457.1	379	predicted protein [Physcomitrella patens subsp. patens] gb_EDQ55735.1_ predicted protein [Physcomitrella patens subsp. patens]	8e-14	195	33.3333
isotig30156	2.15953	8.02874	7.59252	0.000279791	0.0227255	1.04398	TAIR	AT5G50740	290	metal ion bindingchr5:20635983-20637970 REVERSE	6e-43	309	34.9515	SWISSPROT	sp_Q75DD6_CCS1_ASHGO	238	Superoxide dismutase 1 copper chaperone OS=Ashbya gossypii GN=CCS1 PE=3 SV=1	1.8	62	27.4194	NCBI	ref_XP_002511150.1	349	metal ion binding protein, putative [Ricinus communis] gb_EEF51752.1_ metal ion binding protein, putative [Ricinus communis]	6e-43	310	35.8065
isotig28893	2.15667	8.42981	6.03288	0.000958891	0.0438908	-0.24262	TAIR	AT1G22640	257	ATMYB3, MYB3MYB3 (MYB DOMAIN PROTEIN 3); DNA binding / transcription factorchr1:8006289-8007219 FORWARD	9e-46	177	50.2825	SWISSPROT	sp_Q9S9K9_MYB3_ARATH	257	Transcription factor MYB3 OS=Arabidopsis thaliana GN=MYB3 PE=1 SV=1	1e-44	177	50.2825	NCBI	gb_ABR16876.1	392	unknown [Picea sitchensis]	1e-146	388	69.0722
isotig14473	2.15297	6.64654	6.07142	0.000927478	0.043177	-0.207366	TAIR	AT1G19400	303	unknown proteinchr1:6712222-6713676 REVERSE	3e-19	167	24.5509	SWISSPROT	sp_Q5SVZ6_ZMYM1_HUMAN	1142	Zinc finger MYM-type protein 1 OS=Homo sapiens GN=ZMYM1 PE=1 SV=1	4.4	128	28.125	NCBI	gb_ABK26686.1	309	unknown [Picea sitchensis]	5e-34	75	52
isotig06689	2.14892	8.8448	6.03863	0.000954124	0.0438801	-0.237344	TAIR	AT5G22860	502	serine carboxypeptidase S28 family proteinchr5:7639511-7642945 REVERSE	5e-16	30	50	SWISSPROT	sp_Q7TMR0_PCP_MOUSE	491	Lysosomal Pro-X carboxypeptidase OS=Mus musculus GN=Prcp PE=2 SV=2	4e-06	27	29.6296	NCBI	gb_ABR16397.1	508	unknown [Picea sitchensis]	4e-15	28	53.5714
isotig32686	2.14722	10.8769	5.77935	0.00119865	0.0497718	-0.479331	TAIR	AT1G08250	413	ADT6ADT6 (arogenate dehydratase 6); arogenate dehydratase/ prephenate dehydratasechr1:2588994-2590235 REVERSE	1e-152	395	71.1392	SWISSPROT	sp_Q9SGD6_AROD6_ARATH	413	Arogenate dehydratase/prephenate dehydratase 6, chloroplastic OS=Arabidopsis thaliana GN=ADT6 PE=1 SV=1	1e-151	395	71.1392	NCBI	ref_XP_002268701.1	411	PREDICTED: hypothetical protein [Vitis vinifera] emb_CAN68383.1_ hypothetical protein [Vitis vinifera]	1e-153	368	75.8152
isotig39804	2.13547	11.4859	5.83659	0.00113903	0.0486948	-0.425145	TAIR	AT1G74030	477	enolase, putativechr1:27839465-27841901 REVERSE	0	432	85.4167	SWISSPROT	sp_Q9C9C4_ENO1_ARATH	477	Enolase 1, chloroplastic OS=Arabidopsis thaliana GN=ENO1 PE=1 SV=1	0	432	85.4167	NCBI	gb_ABO36543.1	489	plastid enolase [Helianthus annuus]	0	466	83.0472
isotig26557	2.12414	7.43682	6.02594	0.000964677	0.0438908	-0.24899	TAIR	AT5G02230	280	haloacid dehalogenase-like hydrolase family proteinchr5:449132-450507 FORWARD	2e-72	256	51.1719	SWISSPROT	sp_Q09893_YAI5_SCHPO	226	Uncharacterized protein C24B11.05 OS=Schizosaccharomyces pombe GN=SPAC24B11.05 PE=2 SV=1	1e-13	239	29.2887	NCBI	gb_ABK21362.1	276	unknown [Picea sitchensis] gb_ABK23523.1_ unknown [Picea sitchensis]	1e-108	267	73.7828
isotig42024	2.12211	8.16739	6.91902	0.000463301	0.0302424	0.521898	TAIR	AT3G10600	584	CAT7CAT7 (CATIONIC AMINO ACID TRANSPORTER 7); cationic amino acid transmembrane transporterchr3:3313969-3317162 FORWARD	2e-46	43	67.4419	SWISSPROT	sp_B3TP03_CTR2_CHICK	654	Low affinity cationic amino acid transporter 2 OS=Gallus gallus GN=SLC7A2 PE=2 SV=1	0.0004	82	28.0488	NCBI	ref_XP_002316491.1	600	cationic amino acid transporter [Populus trichocarpa] gb_EEF02662.1_ cationic amino acid transporter [Populus trichocarpa]	8e-50	43	69.7674
isotig33005	2.11864	6.40079	5.91684	0.00106107	0.0465322	-0.349912	TAIR	AT5G27860	177	unknown proteinchr5:9875068-9876442 REVERSE	1.9	56	30.3571	SWISSPROT	sp_Q63HK5_TSH3_HUMAN	1081	Teashirt homolog 3 OS=Homo sapiens GN=TSHZ3 PE=1 SV=2	4.1	73	30.137	NCBI	emb_CBI21624.3	571	unnamed protein product [Vitis vinifera]	0.69	62	35.4839
isotig38153	2.11746	10.8862	6.38428	0.00071189	0.037395	0.0718538	TAIR	AT2G20880	336	AP2 domain-containing transcription factor, putativechr2:8986053-8987063 FORWARD	4e-35	133	55.6391	SWISSPROT	sp_Q9SKT1_ERF53_ARATH	336	Ethylene-responsive transcription factor ERF053 OS=Arabidopsis thaliana GN=ERF053 PE=2 SV=1	4e-34	133	55.6391	NCBI	gb_ABR16078.1	479	unknown [Picea sitchensis]	1e-147	329	79.0274
isotig13722	2.113	9.22121	5.90293	0.00107414	0.0467798	-0.362894	TAIR	AT3G24670	440	pectate lyase family proteinchr3:9006205-9008801 REVERSE	0	434	70.2765	SWISSPROT	sp_Q9LJ42_PLY10_ARATH	440	Probable pectate lyase 10 OS=Arabidopsis thaliana GN=At3g24670 PE=2 SV=2	0	434	70.2765	NCBI	gb_ABR17766.1	426	unknown [Picea sitchensis]	0	430	87.4419
isotig07811	2.10567	6.72288	7.10579	0.000401263	0.027868	0.67147	TAIR	AT5G41080	358	glycerophosphoryl diester phosphodiesterase family proteinchr5:16441989-16443835 FORWARD	1e-11	84	42.8571	SWISSPROT	sp_Q02979_GDE1_YEAST	1223	Glycerophosphodiester phosphodiesterase GDE1 OS=Saccharomyces cerevisiae GN=GDE1 PE=1 SV=1	6e-08	64	48.4375	NCBI	gb_ADE76742.1	256	unknown [Picea sitchensis]	1e-123	252	87.3016
isotig16011	2.10557	13.0866	5.91489	0.00106289	0.0465322	-0.351733	TAIR	AT5G13930	395	CHS, TT4, ATCHSTT4 (TRANSPARENT TESTA 4); naringenin-chalcone synthasechr5:4488762-4490035 FORWARD	1e-175	396	78.2828	SWISSPROT	sp_P30079_CHSY_PINSY	396	Chalcone synthase OS=Pinus sylvestris GN=CHS PE=3 SV=1	0	394	93.9086	NCBI	sp_P30079.1_CHSY_PINSY	396	RecName: Full=Chalcone synthase; AltName: Full=Naringenin-chalcone synthase emb_CAA43166.1_ chalcone synthase [Pinus sylvestris]	0	394	93.9086
isotig19317	2.09381	8.42501	5.79396	0.0011831	0.0496437	-0.46546	TAIR	AT2G40610	253	ATEXPA8, EXP8, ATEXP8, ATHEXP ALPHA 1.11ATEXPA8 (ARABIDOPSIS THALIANA EXPANSIN A8)chr2:16949121-16950472 REVERSE	1e-112	228	80.7018	SWISSPROT	sp_O22874_EXPA8_ARATH	253	Expansin-A8 OS=Arabidopsis thaliana GN=EXPA8 PE=2 SV=1	1e-111	228	80.7018	NCBI	gb_ABR16833.1	250	unknown [Picea sitchensis]	1e-132	237	91.9831
isotig25395	2.09356	12.2854	6.01805	0.0009713	0.0440581	-0.256234	TAIR	AT4G22070	538	WRKY31, ATWRKY31WRKY31; transcription factorchr4:11691381-11694234 REVERSE	7e-71	572	35.3147	SWISSPROT	sp_Q93WT0_WRK31_ARATH	538	Probable WRKY transcription factor 31 OS=Arabidopsis thaliana GN=WRKY31 PE=2 SV=1	8e-70	572	35.3147	NCBI	ref_XP_002518444.1	580	WRKY transcription factor, putative [Ricinus communis] gb_EEF43831.1_ WRKY transcription factor, putative [Ricinus communis]	8e-74	573	36.6492
isotig27725	2.08087	12.0447	7.06795	0.000413018	0.0283844	0.641475	TAIR	AT2G25737	476	unknown proteinchr2:10977174-10979677 FORWARD	1e-106	487	46.2012	SWISSPROT	sp_Q8NGL3_OR5DE_HUMAN	314	Olfactory receptor 5D14 OS=Homo sapiens GN=OR5D14 PE=2 SV=1	0.97	66	25.7576	NCBI	gb_ABR16333.1	505	unknown [Picea sitchensis]	0	505	70.6931
isotig10950	2.06754	8.80981	6.22056	0.000816547	0.0400177	-0.0727395	TAIR	AT5G05340	324	peroxidase, putativechr5:1579142-1580819 REVERSE	1e-103	302	62.2517	SWISSPROT	sp_P22195_PER1_ARAHY	316	Cationic peroxidase 1 OS=Arachis hypogaea GN=PNC1 PE=1 SV=2	1e-110	294	66.6667	NCBI	emb_CAH10839.1	317	peroxidase [Picea abies]	1e-145	300	87
contig21449	2.06291	11.8415	5.85212	0.00112345	0.0481986	-0.410526	TAIR	AT1G77450	253	anac032anac032 (Arabidopsis NAC domain containing protein 32); transcription factorchr1:29100029-29100981 FORWARD	7e-70	157	74.5223	SWISSPROT	sp_Q52QH4_NAC68_ORYSJ	318	NAC domain-containing protein 68 OS=Oryza sativa subsp. japonica GN=NAC68 PE=2 SV=1	3e-69	163	72.3926	NCBI	gb_ABK26029.1	387	unknown [Picea sitchensis]	6e-81	373	46.3807
isotig10951	2.0531	7.95345	5.91658	0.00106132	0.0465322	-0.350158	TAIR	AT5G05340	324	peroxidase, putativechr5:1579142-1580819 REVERSE	1e-103	317	58.9905	SWISSPROT	sp_P22195_PER1_ARAHY	316	Cationic peroxidase 1 OS=Arachis hypogaea GN=PNC1 PE=1 SV=2	1e-112	322	62.7329	NCBI	emb_CAH10839.1	317	peroxidase [Picea abies]	1e-154	317	87.0662
isotig16015	2.05057	10.9353	7.22579	0.000366452	0.026431	0.765591	TAIR	AT5G13930	395	CHS, TT4, ATCHSTT4 (TRANSPARENT TESTA 4); naringenin-chalcone synthasechr5:4488762-4490035 FORWARD	1e-174	387	79.3282	SWISSPROT	sp_P30079_CHSY_PINSY	396	Chalcone synthase OS=Pinus sylvestris GN=CHS PE=3 SV=1	0	394	94.4162	NCBI	gb_ABK21072.1	395	unknown [Picea sitchensis]	0	395	93.9241
isotig19485	2.04842	8.98317	6.57652	0.000608094	0.0344467	0.23748	TAIR	AT3G55570	109	unknown proteinchr3:20610166-20610671 REVERSE	2e-14	60	56.6667	SWISSPROT	sp_P56523_CLR3_SCHPO	687	Histone deacetylase clr3 OS=Schizosaccharomyces pombe GN=clr3 PE=1 SV=1	1.4	35	45.7143	NCBI	ref_XP_002451900.1	99	hypothetical protein SORBIDRAFT_04g009640 [Sorghum bicolor] gb_EES04876.1_ hypothetical protein SORBIDRAFT_04g009640 [Sorghum bicolor]	2e-16	73	53.4247
isotig47183	2.04288	9.87344	6.92471	0.000461254	0.0302208	0.526515	TAIR	AT1G05180	422	AXR1AXR1 (AUXIN RESISTANT 1); small protein activating enzymechr1:1498524-1501469 REVERSE	2.2	28	46.4286	SWISSPROT	sp_P43609_RSC8_YEAST	557	Chromatin structure-remodeling complex protein RSC8 OS=Saccharomyces cerevisiae GN=RSC8 PE=1 SV=1	2.2	83	26.506	NCBI	ref_ZP_03957212.1	286	MutR family positive transcriptional regulator [Lactobacillus ruminis ATCC 25644] gb_EEI76442.1_ MutR family positive transcriptional regulator [Lactobacillus ruminis ATCC 25644]	2.4	87	27.5862
isotig23420	2.04058	10.4615	6.01318	0.000975417	0.0441349	-0.260714	TAIR	AT4G34860	571	beta-fructofuranosidase, putative / invertase, putative / saccharase, putative / beta-fructosidase, putativechr4:16609955-16612019 REVERSE	0	547	71.6636	SWISSPROT	sp_Q801S8_CO6A1_XENLA	1045	Collagen alpha-1(VI) chain OS=Xenopus laevis GN=col6a1 PE=1 SV=1	1.1	61	39.3443	NCBI	ref_XP_001777804.1	536	predicted protein [Physcomitrella patens subsp. patens] gb_EDQ57342.1_ predicted protein [Physcomitrella patens subsp. patens]	0	547	75.5027
isotig19674	2.01857	12.6937	6.48012	0.000657797	0.0361966	0.154979	TAIR	AT1G18540	233	60S ribosomal protein L6 (RPL6A)chr1:6377448-6378548 REVERSE	2e-68	186	67.7419	SWISSPROT	sp_P34091_RL6_MESCR	234	60S ribosomal protein L6 OS=Mesembryanthemum crystallinum GN=RPL6 PE=2 SV=1	9e-69	168	74.4048	NCBI	gb_ACN39839.1	250	unknown [Picea sitchensis]	1e-123	238	93.2773
isotig13727	2.01489	8.34061	6.87893	0.000478016	0.0304925	0.489295	TAIR	AT5G52390	195	photoassimilate-responsive protein, putativechr5:21264281-21265173 REVERSE	4e-42	164	46.9512	SWISSPROT	sp_Q54LH6_PONF_DICDI	171	Ponticulin-like protein F OS=Dictyostelium discoideum GN=ponF PE=3 SV=1	1.9	95	27.3684	NCBI	gb_ABK21049.1	182	unknown [Picea sitchensis]	9e-79	171	86.5497
isotig30370	2.01088	8.07443	5.88235	0.00109381	0.0473733	-0.382149	TAIR	AT5G58390	316	peroxidase, putativechr5:23599755-23601244 REVERSE	0.03	48	33.3333	SWISSPROT	sp_Q9LVL2_PER67_ARATH	316	Peroxidase 67 OS=Arabidopsis thaliana GN=PER67 PE=2 SV=1	0.33	48	33.3333	NCBI	gb_ABK21237.1	121	unknown [Picea sitchensis]	1e-14	128	43.75
isotig07204	2.00868	8.41993	6.42085	0.000690672	0.0367571	0.103698	TAIR	AT1G22400	489	UGT85A1, ATUGT85A1UGT85A1; UDP-glycosyltransferase/ cis-zeatin O-beta-D-glucosyltransferase/ glucuronosyltransferase/ trans-zeatin O-beta-D-glucosyltransferase/ transferase, transferring glycosyl groups / transferase, transferring hexosyl groupschr1:7903851-7906607 REVERSE	1e-52	288	37.1528	SWISSPROT	sp_Q9SK82_COGT2_ARATH	489	Cytokinin-O-glucosyltransferase 2 OS=Arabidopsis thaliana GN=UGT85A1 PE=1 SV=1	1e-51	288	37.1528	NCBI	gb_ABR16235.1	508	unknown [Picea sitchensis]	1e-139	313	76.6773
isotig07191	2.00795	10.0358	6.20675	0.000826153	0.0400382	-0.0850865	TAIR	AT1G22400	489	UGT85A1, ATUGT85A1UGT85A1; UDP-glycosyltransferase/ cis-zeatin O-beta-D-glucosyltransferase/ glucuronosyltransferase/ trans-zeatin O-beta-D-glucosyltransferase/ transferase, transferring glycosyl groups / transferase, transferring hexosyl groupschr1:7903851-7906607 REVERSE	1e-70	266	31.9549	SWISSPROT	sp_Q9SK82_COGT2_ARATH	489	Cytokinin-O-glucosyltransferase 2 OS=Arabidopsis thaliana GN=UGT85A1 PE=1 SV=1	1e-69	266	31.9549	NCBI	gb_ABR16459.1	472	unknown [Picea sitchensis]	0	227	74.4493
isotig21069	2.00458	10.8325	6.44319	0.000678061	0.0366533	0.123081	TAIR	AT1G10140	167	FUNCTIONS IN: molecular_function unknown; INVOLVED IN: biological_process unknown; LOCATED IN: plasma membrane; EXPRESSED IN: 23 plant structures; EXPRESSED DURING: 13 growth stages; CONTAINS InterPro DOMAIN/s: Uncharacterised conserved protein UCP031279 (InterPro:IPR016972); BEST Arabidopsis thaliana protein match is: unknown protein (TAIR:AT1G58420.1); Has 38 Blast hits to 38 proteins in 10 spe…	5e-09	175	32	SWISSPROT	sp_Q80WV7_SRRM3_MOUSE	648	Serine/arginine repetitive matrix protein 3 OS=Mus musculus GN=Srrm3 PE=2 SV=1	0.22	166	25.3012	NCBI	gb_ABK25971.1	182	unknown [Picea sitchensis]	3e-73	182	80.2198
isotig25089	-2.01082	11.5697	-6.21932	0.000817406	0.0400177	-0.0738491	TAIR	AT5G23240	465	DNAJ heat shock N-terminal domain-containing proteinchr5:7826857-7828534 REVERSE	7e-21	171	33.9181	SWISSPROT	sp_P00210_FER1_DESAF	65	Ferredoxin-1 OS=Desulfovibrio africanus GN=fd1 PE=1 SV=3	1e-07	59	42.3729	NCBI	gb_ABR17679.1	460	unknown [Picea sitchensis]	1e-172	345	84.6377
isotig13603	-2.0117	13.574	-6.53808	0.000627379	0.0350461	0.204712	TAIR	AT1G30360	724	ERD4ERD4 (early-responsive to dehydration 4)chr1:10715892-10718799 FORWARD	3e-08	53	45.283	SWISSPROT	sp_Q55AV3_LVSD_DICDI	2806	BEACH domain-containing protein lvsD OS=Dictyostelium discoideum GN=lvsD PE=4 SV=1	5.7	68	26.4706	NCBI	gb_AAL47004.1_AF448811_1	226	unknown [Davidia involucrata]	2e-10	79	40.5063
isotig42593	-2.03305	8.7504	-6.251	0.000795822	0.0395457	-0.0456073	TAIR	AT3G03770	802	leucine-rich repeat transmembrane protein kinase, putativechr3:945303-948436 REVERSE	2e-05	102	32.3529	SWISSPROT	sp_Q8LFN2_Y3037_ARATH	802	Probable inactive leucine-rich repeat receptor-like protein kinase At3g03770 OS=Arabidopsis thaliana GN=At3g03770 PE=2 SV=1	0.0002	102	32.3529	NCBI	ref_XP_002325432.1	774	predicted protein [Populus trichocarpa] gb_EEE99813.1_ predicted protein [Populus trichocarpa]	0.089	96	29.1667
isotig23969	-2.05224	7.36141	-6.43214	0.000684267	0.0366533	0.113499	TAIR	AT1G56120	1047	kinasechr1:20987288-20993072 REVERSE	1e-78	25	40	SWISSPROT	sp_C0LGH2_Y1561_ARATH	1032	Probable LRR receptor-like serine/threonine-protein kinase At1g56130 OS=Arabidopsis thaliana GN=At1g56130 PE=1 SV=2	3e-77	33	39.3939	NCBI	gb_ABR16548.1	245	unknown [Picea sitchensis]	9e-94	211	79.6209
isotig18166	-2.05582	11.0002	-5.79145	0.00118576	0.0496437	-0.467844	TAIR	AT1G60470	334	AtGolS4AtGolS4 (Arabidopsis thaliana galactinol synthase 4); transferase, transferring glycosyl groups / transferase, transferring hexosyl groupschr1:22279181-22280454 REVERSE	1e-133	280	77.1429	SWISSPROT	sp_Q5UNW1_YR707_MIMIV	281	Uncharacterized protein R707 OS=Acanthamoeba polyphaga mimivirus GN=MIMI_R707 PE=4 SV=1	1e-12	294	22.1088	NCBI	ref_XP_002265947.1	336	PREDICTED: hypothetical protein [Vitis vinifera]	1e-141	314	75.7962
isotig32187	-2.06311	7.22786	-6.16863	0.000853353	0.040898	-0.119298	TAIR	AT3G08570	617	protein binding / signal transducerchr3:2602258-2604412 REVERSE	0.24	59	28.8136	SWISSPROT	sp_P14548_CYB_LEITA	371	Cytochrome b OS=Leishmania tarentolae GN=MT-CYB PE=2 SV=2	1.9	67	28.3582	NCBI	ref_YP_001876061.1	194	ribonuclease H [Elusimicrobium minutum Pei191] gb_ACC98724.1_ ribonuclease H [Elusimicrobium minutum Pei191]	0.027	81	29.6296
isotig17199	-2.07472	8.029	-7.10005	0.000403021	0.027868	0.666929	TAIR	AT2G38820	310	unknown proteinchr2:16222271-16223393 FORWARD	3e-32	261	34.8659	SWISSPROT	sp_Q39XZ9_RL16_GEOMG	140	50S ribosomal protein L16 OS=Geobacter metallireducens (strain GS-15 / ATCC 53774 / DSM 7210) GN=rplP PE=3 SV=1	2.3	47	29.7872	NCBI	gb_ABK27021.1	361	unknown [Picea sitchensis]	1e-113	341	65.9824
isotig21605	-2.11121	9.42231	-7.36147	0.000331208	0.0249596	0.870183	TAIR	AT2G28220	756	aspartyl protease family proteinchr2:12033953-12037527 FORWARD	3.6	41	31.7073	SWISSPROT	sp_Q8VI67_SP7_MOUSE	428	Transcription factor Sp7 OS=Mus musculus GN=Sp7 PE=1 SV=1	0.75	55	38.1818	NCBI	gb_ABR17470.1	160	unknown [Picea sitchensis] gb_ABR17923.1_ unknown [Picea sitchensis]	3e-53	157	69.4268
isotig05843	-2.11255	6.91053	-6.09458	0.000909172	0.0426828	-0.186278	TAIR	AT5G03450	630	zinc finger (C3HC4-type RING finger) family proteinchr5:858954-862238 REVERSE	0.025	49	40.8163	SWISSPROT	sp_Q8CIK8_RFWD3_MOUSE	774	E3 ubiquitin-protein ligase RFWD3 OS=Mus musculus GN=Rfwd3 PE=2 SV=1	1e-09	32	53.125	NCBI	ref_XP_001780279.1	1055	predicted protein [Physcomitrella patens subsp. patens] gb_EDQ54943.1_ predicted protein [Physcomitrella patens subsp. patens]	2e-14	38	52.6316
isotig19094	-2.139	9.87727	-6.04508	0.000948816	0.0437656	-0.231438	TAIR	AT5G23400	589	disease resistance family protein / LRR family proteinchr5:7880603-7882372 FORWARD	4e-81	586	34.1297	SWISSPROT	sp_Q9LP24_Y1571_ARATH	1120	Probable leucine-rich repeat receptor-like protein kinase At1g35710 OS=Arabidopsis thaliana GN=At1g35710 PE=2 SV=1	2e-12	193	30.5699	NCBI	ref_XP_002513136.1	592	serine-threonine protein kinase, plant-type, putative [Ricinus communis] gb_EEF49639.1_ serine-threonine protein kinase, plant-type, putative [Ricinus communis]	7e-92	606	38.6139
isotig43594	-2.14891	10.4291	-6.44205	0.000678701	0.0366533	0.122088	TAIR	AT3G50660	513	DWF4, CYP90B1, CLM, SNP2, SAV1DWF4 (DWARF 4); steroid 22-alpha hydroxylasechr3:18814262-18817168 REVERSE	3e-28	21	76.1905	SWISSPROT	sp_Q6F4F5_C724B_ORYSJ	480	Cytochrome P450 724B1 OS=Oryza sativa subsp. japonica GN=CYP724B1 PE=1 SV=1	3e-31	19	73.6842	NCBI	gb_ACG29064.1	506	cytochrome P450 CYP90B14v1 [Zea mays]	2e-31	21	80.9524
isotig30950	-2.16119	13.2484	-6.44877	0.000674958	0.0366533	0.127905	TAIR	AT2G31320	983	PARP2, ATPARP2PARP2 (POLY(ADP-RIBOSE) POLYMERASE 2); DNA binding / NAD or NADH binding / NAD+ ADP-ribosyltransferase/ zinc ion bindingchr2:13354046-13359578 REVERSE	2e-42	230	40.4348	SWISSPROT	sp_Q7EYV7_PARP1_ORYSJ	977	Poly [ADP-ribose] polymerase 1 OS=Oryza sativa subsp. japonica GN=PARP1 PE=2 SV=1	3e-43	227	40.0881	NCBI	gb_ADE76375.1	395	unknown [Picea sitchensis]	0	400	83
isotig32186	-2.16549	8.32894	-6.53455	0.000629182	0.0350461	0.2017	TAIR	AT3G47570	1010	leucine-rich repeat transmembrane protein kinase, putativechr3:17527611-17530748 FORWARD	4e-21	36	44.4444	SWISSPROT	sp_C0LGP4_Y3475_ARATH	1010	Probable LRR receptor-like serine/threonine-protein kinase At3g47570 OS=Arabidopsis thaliana GN=At3g47570 PE=1 SV=1	4e-20	36	44.4444	NCBI	ref_XP_002271317.1	632	PREDICTED: hypothetical protein [Vitis vinifera]	1e-23	40	40
isotig29898	-2.17764	12.1293	-6.34683	0.000734404	0.0378207	0.0390653	TAIR	AT2G01940	445	SGR5, ATIDD15nucleic acid binding / transcription factor/ zinc ion bindingchr2:432652-434917 FORWARD	0.006	107	28.972	SWISSPROT	sp_Q9ZWA6_MGP_ARATH	506	Zinc finger protein MAGPIE OS=Arabidopsis thaliana GN=MGP PE=1 SV=1	2e-58	156	66.0256	NCBI	ref_XP_002318320.1	456	predicted protein [Populus trichocarpa] gb_EEE96540.1_ predicted protein [Populus trichocarpa]	8e-05	99	37.3737
isotig25984	-2.18704	11.7198	-6.27377	0.00078071	0.039196	-0.0253836	TAIR	AT5G49660	966	leucine-rich repeat transmembrane protein kinase, putativechr5:20161401-20164534 REVERSE	6e-14	206	27.6699	SWISSPROT	sp_Q9LJM4_IKU2_ARATH	991	Receptor-like protein kinase HAIKU2 OS=Arabidopsis thaliana GN=IKU2 PE=1 SV=1	1e-06	240	22.5	NCBI	gb_ACI42311.1	957	putative leucine rich repeat transmembrane protein kinase [Corchorus olitorius]	3e-06	295	25.7627
contig66731	-2.21802	14.2322	-6.07287	0.000926324	0.043177	-0.206049	TAIR	AT3G21160	572	mannosyl-oligosaccharide 1,2-alpha-mannosidase, putativechr3:7414129-7418328 REVERSE	0.53	49	34.6939	SWISSPROT	sp_Q9JKL8_ADNP_RAT	823	Activity-dependent neuroprotector homeobox protein OS=Rattus norvegicus GN=Adnp PE=2 SV=1	1.4	45	33.3333	NCBI	ref_XP_001974058.1	493	GG21517 [Drosophila erecta] gb_EDV54458.1_ GG21517 [Drosophila erecta]	5.6	68	33.8235
isotig19573	-2.2414	7.93807	-7.74842	0.000250291	0.0215014	1.15826	TAIR	AT1G20510	546	OPCL1OPCL1 (OPC-8:0 COA LIGASE1); 4-coumarate-CoA ligasechr1:7103645-7105856 REVERSE	1e-128	414	56.7633	SWISSPROT	sp_Q84P21_4CLL5_ARATH	546	4-coumarate--CoA ligase-like 5 OS=Arabidopsis thaliana GN=4CLL5 PE=1 SV=2	1e-127	414	56.7633	NCBI	gb_ADE77047.1	373	unknown [Picea sitchensis]	1e-172	368	83.4239
isotig19093	-2.24814	10.003	-6.43023	0.000685343	0.0366533	0.111845	TAIR	AT1G33600	478	leucine-rich repeat family proteinchr1:12180776-12182212 FORWARD	4e-18	242	28.0992	SWISSPROT	sp_P35334_PGIP1_PHAVU	342	Polygalacturonase inhibitor 1 OS=Phaseolus vulgaris GN=PGIP1 PE=1 SV=1	4e-28	255	33.7255	NCBI	ref_XP_002525499.1	477	serine-threonine protein kinase, plant-type, putative [Ricinus communis] gb_EEF36857.1_ serine-threonine protein kinase, plant-type, putative [Ricinus communis]	2e-06	84	39.2857
isotig03483	-2.24931	8.71928	-6.54895	0.000621857	0.0350276	0.213994	TAIR	AT4G33090	879	APM1, ATAPM1APM1 (AMINOPEPTIDASE M1); aminopeptidasechr4:15965915-15970418 REVERSE	3e-27	86	66.2791	SWISSPROT	sp_Q11011_PSA_MOUSE	920	Puromycin-sensitive aminopeptidase OS=Mus musculus GN=Npepps PE=1 SV=2	8e-06	88	29.5455	NCBI	gb_ABR16098.1	818	unknown [Picea sitchensis]	3e-37	14	64.2857
isotig18079	-2.24947	9.08291	-5.84764	0.00112792	0.0483335	-0.414742	TAIR	AT5G65685	460	soluble glycogen synthase-relatedchr5:26273252-26275864 REVERSE	3	87	26.4368	SWISSPROT	sp_Q06163_TERT_YEAST	884	Telomerase reverse transcriptase OS=Saccharomyces cerevisiae GN=EST2 PE=1 SV=1	4.1	38	36.8421	NCBI	ref_XP_002572357.1	515	peptide (FMRFamide/somatostatin)-like receptor [Schistosoma mansoni] emb_CAZ28588.1_ peptide (FMRFamide/somatostatin)-like receptor, putative [Schistosoma mansoni]	2.8	52	34.6154
isotig34492	-2.25837	11.9599	-6.88861	0.000474412	0.0303691	0.497187	TAIR	AT5G05410	302	DREB2A, DREB2DREB2A; DNA binding / transcription activator/ transcription factorchr5:1602650-1603657 FORWARD	1e-25	124	49.1935	SWISSPROT	sp_Q5W6R4_DRE2B_ORYSJ	373	Dehydration-responsive element-binding protein 2B OS=Oryza sativa subsp. japonica GN=DREB2B PE=2 SV=2	1e-25	122	47.541	NCBI	gb_ACJ37441.1	382	AP2 domain-containing transcription factor 7 [Glycine max]	5e-31	126	53.9683
isotig43256	-2.28197	10.1932	-6.32961	0.000745028	0.0380602	0.0239337	TAIR	AT1G76570	327	chlorophyll A-B binding family proteinchr1:28729132-28730754 FORWARD	1e-120	271	73.4317	SWISSPROT	sp_P12062_CB26_PETSP	265	Chlorophyll a-b binding protein 37, chloroplastic OS=Petunia sp. GN=CAB37 PE=3 SV=1	2e-52	216	54.1667	NCBI	ref_XP_002276647.1	331	PREDICTED: hypothetical protein [Vitis vinifera] emb_CBI40786.1_ unnamed protein product [Vitis vinifera]	1e-125	279	76.3441
isotig17163	-2.32297	9.54184	-6.69553	0.00055257	0.0328333	0.337829	TAIR	AT4G33300	816	ADR1-L1ADR1-L1 (ADR1-like 1); ATP binding / protein bindingchr4:16051162-16054005 REVERSE	1e-116	802	33.7905	SWISSPROT	sp_Q9SZA7_DRL29_ARATH	832	Probable disease resistance protein At4g33300 OS=Arabidopsis thaliana GN=At4g33300 PE=2 SV=2	1e-112	818	33.1296	NCBI	gb_ABR16233.1	813	unknown [Picea sitchensis]	0	797	58.3438
isotig13656	-2.33594	13.3146	-6.28775	0.0007716	0.0390344	-0.0130059	TAIR	AT2G23240	85	plant EC metallothionein-like family 15 proteinchr2:9895995-9896325 REVERSE	0.001	57	31.5789	SWISSPROT	sp_Q42377_EC2_ARATH	85	EC protein homolog 2 OS=Arabidopsis thaliana GN=At2g23240 PE=2 SV=2	0.013	57	31.5789	NCBI	gb_ABK21335.1	101	unknown [Picea sitchensis] gb_ABK25694.1_ unknown [Picea sitchensis] gb_ABK26296.1_ unknown [Picea sitchensis] gb_ACN40601.1_ unknown [Picea sitchensis]	3e-36	93	73.1183
isotig46072	-2.38796	10.1662	-6.73016	0.000537523	0.0322188	0.366721	TAIR	AT2G28780	796	unknown proteinchr2:12340099-12343281 REVERSE	4e-16	189	26.455	SWISSPROT	sp_Q1ZXA9_Y9218_DICDI	1133	Uncharacterized protein DDB_G0292186 OS=Dictyostelium discoideum GN=DDB_G0292186 PE=4 SV=1	8.1	91	21.978	NCBI	ref_XP_002531370.1	805	conserved hypothetical protein [Ricinus communis] gb_EEF31018.1_ conserved hypothetical protein [Ricinus communis]	2e-24	42	38.0952
isotig24186	-2.43664	7.03201	-7.09945	0.000403207	0.027868	0.666451	TAIR	AT1G69260	345	AFP1AFP1 (ABI FIVE BINDING PROTEIN)chr1:26039314-26040570 FORWARD	0.021	50	44	SWISSPROT	sp_Q9LQ98_AFP1_ARATH	345	Ninja-family protein AFP1 OS=Arabidopsis thaliana GN=AFP1 PE=1 SV=1	0.24	50	44	NCBI	emb_CBI27295.1	353	unnamed protein product [Vitis vinifera]	0.83	116	31.8966
isotig11489	-2.45325	8.61917	-8.84512	0.000120153	0.0142092	1.89975	TAIR	AT4G01070	480	GT72B1, UGT72B1GT72B1; UDP-glucosyltransferase/ UDP-glycosyltransferase/ transferase, transferring glycosyl groupschr4:461858-463300 REVERSE	2e-34	198	42.4242	SWISSPROT	sp_Q9M156_HQGT_ARATH	480	Probable hydroquinone glucosyltransferase OS=Arabidopsis thaliana GN=At4g01070 PE=1 SV=1	2e-33	198	42.4242	NCBI	gb_ACN41029.1	490	unknown [Picea sitchensis]	9e-73	194	72.6804
isotig02527	-2.45847	9.28427	-5.79603	0.00118091	0.0496437	-0.463496	TAIR	AT2G24130	980	leucine-rich repeat transmembrane protein kinase, putativechr2:10258148-10261220 FORWARD	0.1	42	42.8571	SWISSPROT	sp_Q9ZUI0_Y2241_ARATH	980	Putative leucine-rich repeat receptor-like serine/threonine-protein kinase At2g24130 OS=Arabidopsis thaliana GN=At2g24130 PE=2 SV=1	1.2	42	42.8571	NCBI	emb_CAN71346.1	1052	hypothetical protein [Vitis vinifera]	1.2	48	41.6667
isotig34934	-2.47407	10.3794	-7.54108	0.000290391	0.023044	1.00575	TAIR	AT4G23400	287	PIP1D, PIP1;5PIP1;5 (PLASMA MEMBRANE INTRINSIC PROTEIN 1;5); water channelchr4:12220792-12222155 FORWARD	1e-119	272	73.5294	SWISSPROT	sp_Q8LAA6_PIP15_ARATH	287	Probable aquaporin PIP1-5 OS=Arabidopsis thaliana GN=PIP1-5 PE=2 SV=2	1e-118	272	73.5294	NCBI	gb_ABK24157.1	285	unknown [Picea sitchensis] gb_ACN41113.1_ unknown [Picea sitchensis]	1e-130	272	83.0882
isotig32056	-2.48421	10.9062	-6.39673	0.000704583	0.0372478	0.0827137	TAIR	AT3G18715	93	IDL4IDL4 (INFLORESCENCE DEFICIENT IN ABSCISSION (IDA)-LIKE 4)chr3:6441067-6441348 FORWARD	0.089	28	60.7143	SWISSPROT	sp_Q6DUW6_IDL4_ARATH	93	Protein IDA-LIKE 4 OS=Arabidopsis thaliana GN=IDL4 PE=2 SV=1	0.91	28	60.7143	NCBI	ref_YP_003434691.1	730	peptidase S8 and S53 subtilisin kexin sedolisin [Ferroglobus placidus DSM 10642] gb_ADC64416.1_ peptidase S8 and S53 subtilisin kexin sedolisin [Ferroglobus placidus DSM 10642]	0.08	67	31.3433
isotig22764	-2.48598	13.4407	-8.39383	0.000160885	0.0166479	1.60727	TAIR	AT3G01100	596	HYP1, ATHYP1HYP1 (HYPOTHETICAL PROTEIN 1)chr3:35810-38176 REVERSE	1e-145	521	49.3282	SWISSPROT	sp_Q5T3F8_TM63B_HUMAN	832	Transmembrane protein 63B OS=Homo sapiens GN=TMEM63B PE=1 SV=1	6e-21	494	21.4575	NCBI	gb_ABR16200.1	717	unknown [Picea sitchensis] gb_ABR16390.1_ unknown [Picea sitchensis]	0	520	83.8462
isotig19574	-2.50969	6.44703	-7.59985	0.000278319	0.0227255	1.0494	TAIR	AT1G20510	473	OPCL1OPCL1 (OPC-8:0 COA LIGASE1); 4-coumarate-CoA ligasechr1:7103939-7105856 REVERSE	6e-42	210	45.2381	SWISSPROT	sp_Q84P21_4CLL5_ARATH	546	4-coumarate--CoA ligase-like 5 OS=Arabidopsis thaliana GN=4CLL5 PE=1 SV=2	6e-41	210	45.2381	NCBI	gb_ADE77047.1	373	unknown [Picea sitchensis]	3e-67	162	80.8642
isotig14498	-2.51801	10.9265	-6.20707	0.000825933	0.0400382	-0.0848049	TAIR	AT4G16260	344	catalytic/ cation binding / hydrolase, hydrolyzing O-glycosyl compoundschr4:9200180-9201441 REVERSE	5e-84	336	46.7262	SWISSPROT	sp_P07979_GUB_NICPL	370	Lichenase OS=Nicotiana plumbaginifolia GN=GN1 PE=2 SV=3	2e-84	345	47.2464	NCBI	gb_ABK23947.1	344	unknown [Picea sitchensis]	1e-131	343	69.6793
isotig45468	-2.51889	9.93323	-8.32457	0.000168458	0.0170626	1.56087	TAIR	AT1G72180	977	leucine-rich repeat transmembrane protein kinase, putativechr1:27164074-27167204 FORWARD	1e-18	211	32.2275	SWISSPROT	sp_O49318_Y2317_ARATH	1124	Probable leucine-rich repeat receptor-like protein kinase At2g33170 OS=Arabidopsis thaliana GN=At2g33170 PE=2 SV=1	0.55	46	41.3043	NCBI	gb_ACM89538.1	955	leucine-rich repeat transmembrane protein kinase [Glycine max]	0.012	139	27.3381
isotig17162	-2.54526	10.5418	-8.90391	0.000115781	0.0139181	1.93663	TAIR	AT4G33300	816	ADR1-L1ADR1-L1 (ADR1-like 1); ATP binding / protein bindingchr4:16051162-16054005 REVERSE	1e-116	802	33.9152	SWISSPROT	sp_Q9SZA7_DRL29_ARATH	832	Probable disease resistance protein At4g33300 OS=Arabidopsis thaliana GN=At4g33300 PE=2 SV=2	1e-112	818	33.2518	NCBI	gb_ABR16233.1	813	unknown [Picea sitchensis]	0	797	58.4693
isotig41166	-2.54787	8.88507	-6.54193	0.000625414	0.0350276	0.208006	TAIR	AT4G23430	322	short-chain dehydrogenase/reductase (SDR) family proteinchr4:12229171-12231493 FORWARD	2e-92	314	55.0955	SWISSPROT	sp_Q9NZC7_WWOX_HUMAN	414	WW domain-containing oxidoreductase OS=Homo sapiens GN=WWOX PE=1 SV=1	1e-45	316	37.0253	NCBI	gb_ABK22279.1	314	unknown [Picea sitchensis]	3e-99	312	60.8974
isotig15730	-2.61869	11.5431	-6.69619	0.000552279	0.0328333	0.33838	TAIR	AT1G68840	352	RAV2, RAP2.8, TEM2RAV2 (REGULATOR OF THE ATPASE OF THE VACUOLAR MEMBRANE); DNA binding / transcription factor/ transcription repressorchr1:25880442-25881500 FORWARD	3e-74	264	57.9545	SWISSPROT	sp_P82280_RAV2_ARATH	352	AP2/ERF and B3 domain-containing transcription repressor RAV2 OS=Arabidopsis thaliana GN=RAV2 PE=2 SV=1	4e-73	264	57.9545	NCBI	ref_NP_001151105.1	395	DNA-binding protein RAV1 [Zea mays] gb_ACG41637.1_ DNA-binding protein RAV1 [Zea mays]	3e-75	336	50.8929
isotig07975	-2.67223	13.2392	-7.00314	0.000434086	0.0295134	0.589737	TAIR	AT5G46530	157	FUNCTIONS IN: molecular_function unknown; INVOLVED IN: biological_process unknown; LOCATED IN: endomembrane system, membrane; CONTAINS InterPro DOMAIN/s: AWPM-19-like (InterPro:IPR008390); BEST Arabidopsis thaliana protein match is: AWPM-19-like membrane family protein (TAIR:AT1G29520.1); Has 98 Blast hits to 98 proteins in 14 species: Archae - 0; Bacteria - 0; Metazoa - 0; Fungi - 0; Plants - 98…	2e-41	155	54.8387	SWISSPROT	sp_B0JPM6_AROE_MICAN	286	Shikimate dehydrogenase OS=Microcystis aeruginosa (strain NIES-843) GN=aroE PE=3 SV=1	2.3	70	34.2857	NCBI	gb_ABK23412.1	184	unknown [Picea sitchensis]	3e-75	184	79.8913
isotig21227	-2.71196	10.8875	-6.76551	0.000522644	0.0317809	0.39608	TAIR	AT1G10140	167	FUNCTIONS IN: molecular_function unknown; INVOLVED IN: biological_process unknown; LOCATED IN: plasma membrane; EXPRESSED IN: 23 plant structures; EXPRESSED DURING: 13 growth stages; CONTAINS InterPro DOMAIN/s: Uncharacterised conserved protein UCP031279 (InterPro:IPR016972); BEST Arabidopsis thaliana protein match is: unknown protein (TAIR:AT1G58420.1); Has 38 Blast hits to 38 proteins in 10 spe…	5e-05	162	28.3951	SWISSPROT	sp_Q5D862_FILA2_HUMAN	2391	Filaggrin-2 OS=Homo sapiens GN=FLG2 PE=1 SV=1	3.5	134	25.3731	NCBI	gb_ABK23333.1	204	unknown [Picea sitchensis]	2e-39	175	58.2857
isotig21557	-2.73418	7.46323	-6.68668	0.00055649	0.0328679	0.330428	TAIR	AT4G27220	919	disease resistance protein (NBS-LRR class), putativechr4:13633953-13636712 REVERSE	1e-11	182	31.3187	SWISSPROT	sp_O81825_DRL28_ARATH	919	Probable disease resistance protein At4g27220 OS=Arabidopsis thaliana GN=At4g27220 PE=2 SV=1	2e-10	182	31.3187	NCBI	gb_ABR18112.1	642	unknown [Picea sitchensis]	2e-17	165	38.7879
isotig21226	-2.7588	10.9432	-6.26675	0.000785334	0.0392491	-0.0316119	TAIR	AT1G10140	167	FUNCTIONS IN: molecular_function unknown; INVOLVED IN: biological_process unknown; LOCATED IN: plasma membrane; EXPRESSED IN: 23 plant structures; EXPRESSED DURING: 13 growth stages; CONTAINS InterPro DOMAIN/s: Uncharacterised conserved protein UCP031279 (InterPro:IPR016972); BEST Arabidopsis thaliana protein match is: unknown protein (TAIR:AT1G58420.1); Has 38 Blast hits to 38 proteins in 10 spe…	5e-05	162	28.3951	SWISSPROT	sp_A6QLS2_RSRC2_BOVIN	435	Arginine/serine-rich coiled-coil protein 2 OS=Bos taurus GN=RSRC2 PE=2 SV=2	0.006	157	22.9299	NCBI	gb_ABK23333.1	204	unknown [Picea sitchensis]	2e-39	175	58.2857
isotig07976	-2.76896	13.1673	-7.66277	0.000266027	0.0224821	1.09577	TAIR	AT5G46530	157	FUNCTIONS IN: molecular_function unknown; INVOLVED IN: biological_process unknown; LOCATED IN: endomembrane system, membrane; CONTAINS InterPro DOMAIN/s: AWPM-19-like (InterPro:IPR008390); BEST Arabidopsis thaliana protein match is: AWPM-19-like membrane family protein (TAIR:AT1G29520.1); Has 98 Blast hits to 98 proteins in 14 species: Archae - 0; Bacteria - 0; Metazoa - 0; Fungi - 0; Plants - 98…	2e-41	155	54.8387	SWISSPROT	sp_B0JPM6_AROE_MICAN	286	Shikimate dehydrogenase OS=Microcystis aeruginosa (strain NIES-843) GN=aroE PE=3 SV=1	2.4	70	34.2857	NCBI	gb_ABK23412.1	184	unknown [Picea sitchensis]	3e-75	184	79.8913
isotig06610	-2.8196	10.264	-7.60025	0.000278238	0.0227255	1.0497	TAIR	AT1G75000	281	GNS1/SUR4 membrane family proteinchr1:28163650-28164586 FORWARD	3e-53	243	40.7407	SWISSPROT	sp_Q54TC9_SRE1_DICDI	268	Elongation of fatty acids protein sre1 OS=Dictyostelium discoideum GN=sre1 PE=2 SV=1	9e-18	230	27.8261	NCBI	gb_ADE77766.1	295	unknown [Picea sitchensis]	1e-131	295	77.6271
isotig40159	-2.84828	11.8982	-8.46497	0.000153511	0.016256	1.65451	TAIR	AT2G18670	181	zinc finger (C3HC4-type RING finger) family proteinchr2:8093469-8094452 FORWARD	2e-14	86	43.0233	SWISSPROT	sp_Q9ZV51_ATL56_ARATH	181	RING-H2 finger protein ATL56 OS=Arabidopsis thaliana GN=ATL56 PE=2 SV=1	2e-13	86	43.0233	NCBI	ref_XP_002517352.1	200	zinc finger protein, putative [Ricinus communis] gb_EEF44894.1_ zinc finger protein, putative [Ricinus communis]	1e-18	85	51.7647
isotig18666	-2.85256	10.4349	-6.41687	0.000692946	0.0367571	0.100239	TAIR	AT5G48740	895	leucine-rich repeat family protein / protein kinase family proteinchr5:19765324-19769314 REVERSE	4e-19	122	33.6066	SWISSPROT	sp_C0LGV0_Y5487_ARATH	895	Probable LRR receptor-like serine/threonine-protein kinase At5g48740 OS=Arabidopsis thaliana GN=At5g48740 PE=2 SV=1	5e-18	122	33.6066	NCBI	gb_ABR16606.1	552	unknown [Picea sitchensis]	3e-61	85	70.5882
isotig25211	-2.89003	8.90287	-9.1328	0.000100425	0.0130072	2.07766	TAIR	AT3G17630	800	ATCHX19, CHX19ATCHX19 (CATION/H+ EXCHANGER 19); monovalent cation:proton antiporter/ sodium:hydrogen antiporterchr3:6029201-6031773 FORWARD	1e-111	421	52.7316	SWISSPROT	sp_Q9LUN4_CHX19_ARATH	800	Cation/H(+) antiporter 19 OS=Arabidopsis thaliana GN=CHX19 PE=2 SV=1	1e-110	421	52.7316	NCBI	ref_XP_002270854.1	802	PREDICTED: hypothetical protein [Vitis vinifera]	1e-116	423	56.7376
isotig42232	-2.91261	11.0279	-5.77833	0.00119975	0.0497718	-0.480307	TAIR	AT5G07050	402	LOCATED IN: membrane; CONTAINS InterPro DOMAIN/s: Protein of unknown function DUF6, transmembrane (InterPro:IPR000620); BEST Arabidopsis thaliana protein match is: nodulin MtN21 family protein (TAIR:AT2G40900.1); Has 2288 Blast hits to 2270 proteins in 280 species: Archae - 23; Bacteria - 774; Metazoa - 5; Fungi - 0; Plants - 641; Viruses - 0; Other Eukaryotes - 845 (source: NCBI BLink).chr5:2191…	1e-124	391	57.0332	SWISSPROT	sp_Q6J163_5NG4_PINTA	410	Auxin-induced protein 5NG4 OS=Pinus taeda PE=2 SV=1	3e-69	394	35.7868	NCBI	gb_ABK25095.1	392	unknown [Picea sitchensis]	1e-174	397	79.597
isotig23410	-3.01478	10.6997	-6.96575	0.000446803	0.0300265	0.559677	TAIR	AT2G18360	313	hydrolase, alpha/beta fold family proteinchr2:7976848-7979221 REVERSE	4e-46	129	34.8837	SWISSPROT	sp_P0A573_Y2734_MYCBO	341	Uncharacterized protein Mb2734 OS=Mycobacterium bovis GN=Mb2734 PE=3 SV=1	9e-13	134	32.8358	NCBI	gb_ABK25250.1	305	unknown [Picea sitchensis]	1e-124	130	67.6923
isotig45823	-3.03877	11.1167	-6.33449	0.000742	0.0380602	0.0282245	TAIR	AT5G64260	305	EXL2EXL2 (EXORDIUM LIKE 2)chr5:25703980-25704897 FORWARD	4e-86	330	50	SWISSPROT	sp_P76551_EUTA_ECOLI	467	Ethanolamine utilization protein eutA OS=Escherichia coli (strain K12) GN=eutA PE=3 SV=1	1.1	53	37.7358	NCBI	gb_ABK26758.1	330	unknown [Picea sitchensis]	1e-152	341	78.8856
isotig19705	-3.08954	12.9726	-7.28899	0.000349526	0.0258238	0.814543	TAIR	AT2G34930	905	disease resistance family proteinchr2:14737169-14739886 REVERSE	1e-19	248	28.629	SWISSPROT	sp_Q9XIC7_SERK2_ARATH	628	Somatic embryogenesis receptor kinase 2 OS=Arabidopsis thaliana GN=SERK2 PE=1 SV=1	7e-10	185	28.1081	NCBI	emb_CBI24590.3	394	unnamed protein product [Vitis vinifera]	4e-24	268	27.6119
contig51269	-3.10756	9.4897	-8.20584	0.000182421	0.0177661	1.48036	TAIR	AT3G13790	584	ATCWINV1, ATBFRUCT1ATBFRUCT1; beta-fructofuranosidase/ hydrolase, hydrolyzing O-glycosyl compoundschr3:4533084-4535831 REVERSE	1e-134	498	51.4056	SWISSPROT	sp_Q43866_INV1_ARATH	584	Beta-fructofuranosidase, insoluble isoenzyme CWINV1 OS=Arabidopsis thaliana GN=CWINV1 PE=1 SV=1	1e-133	498	51.4056	NCBI	gb_AAD10960.1	577	cell wall invertase precursor [Fragaria x ananassa]	1e-145	494	54.6559
isotig39081	-3.11707	7.89242	-6.61506	0.00058944	0.0337045	0.270157	TAIR	AT2G17040	276	anac036anac036 (Arabidopsis NAC domain containing protein 36); transcription factorchr2:7407123-7408120 FORWARD	2e-34	127	56.6929	SWISSPROT	sp_Q39013_NAC2_ARATH	289	NAC domain-containing protein 2 OS=Arabidopsis thaliana GN=NAC002 PE=2 SV=2	5e-28	152	48.6842	NCBI	gb_ABK24768.1	351	unknown [Picea sitchensis]	2e-35	123	60.9756
isotig41840	-3.23833	9.29837	-7.43498	0.000313751	0.0241608	0.926062	TAIR	AT4G24050	332	short-chain dehydrogenase/reductase (SDR) family proteinchr4:12497287-12499661 FORWARD	1e-103	320	60.3125	SWISSPROT	sp_Q9HBH5_RDH14_HUMAN	336	Retinol dehydrogenase 14 OS=Homo sapiens GN=RDH14 PE=1 SV=1	2e-42	303	38.9439	NCBI	gb_ABK24078.1	322	unknown [Picea sitchensis]	1e-121	318	70.4403
isotig38843	-3.24373	10.8473	-6.43042	0.000685237	0.0366533	0.112008	TAIR	AT3G25730	333	AP2 domain-containing transcription factor, putativechr3:9396505-9397506 FORWARD	3e-40	124	67.7419	SWISSPROT	sp_Q9LS06_RAVL4_ARATH	333	AP2/ERF and B3 domain-containing transcription factor ARF14 OS=Arabidopsis thaliana GN=ARF14 PE=2 SV=1	3e-39	124	67.7419	NCBI	gb_AAM65499.1	333	AP2 domain transcription factor [Arabidopsis thaliana]	5e-38	124	67.7419
isotig46757	-3.24528	10.2966	-7.28265	0.000351181	0.0258413	0.809654	TAIR	AT3G61970	299	NGA2NGA2 (NGATHA2); transcription factorchr3:22951829-22952728 FORWARD	7e-34	92	71.7391	SWISSPROT	sp_Q8RZX9_Y1934_ORYSJ	393	AP2/ERF and B3 domain-containing protein Os01g0693400 OS=Oryza sativa subsp. japonica GN=Os01g0693400 PE=2 SV=1	8e-33	91	74.7253	NCBI	gb_EAZ13178.1	231	hypothetical protein OsJ_03098 [Oryza sativa Japonica Group]	1e-31	91	74.7253
isotig36536	-3.40372	7.16544	-6.26177	0.000788633	0.0392542	-0.0360334	TAIR	AT1G66430	384	pfkB-type carbohydrate kinase family proteinchr1:24778400-24780393 FORWARD	5e-94	303	57.4257	SWISSPROT	sp_Q42896_SCRK2_SOLLC	328	Fructokinase-2 OS=Solanum lycopersicum GN=FRK2 PE=2 SV=2	2e-92	279	61.2903	NCBI	gb_ACN40355.1	347	unknown [Picea sitchensis]	5e-97	279	64.1577
isotig40959	-3.41702	9.4588	-10.7014	4.09363e-05	0.00856934	2.94453	TAIR	AT5G25610	392	RD22RD22; nutrient reservoirchr5:8914498-8916684 REVERSE	1e-45	273	29.6703	SWISSPROT	sp_Q08298_RD22_ARATH	392	Dehydration-responsive protein RD22 OS=Arabidopsis thaliana GN=RD22 PE=2 SV=1	2e-44	273	29.6703	NCBI	gb_ABK24138.1	338	unknown [Picea sitchensis]	1e-30	97	63.9175
isotig18245	-3.41898	9.95344	-6.79216	0.000511742	0.0313291	0.418113	TAIR	AT5G23400	589	disease resistance family protein / LRR family proteinchr5:7880603-7882372 FORWARD	1e-22	134	43.2836	SWISSPROT	sp_Q9FL28_FLS2_ARATH	1173	LRR receptor-like serine/threonine-protein kinase FLS2 OS=Arabidopsis thaliana GN=FLS2 PE=1 SV=1	4e-06	208	25.4808	NCBI	ref_XP_002520173.1	653	serine-threonine protein kinase, plant-type, putative [Ricinus communis] gb_EEF42228.1_ serine-threonine protein kinase, plant-type, putative [Ricinus communis]	1e-12	191	35.0785
isotig46410	-3.42183	9.52427	-6.88886	0.000474321	0.0303691	0.497387	TAIR	AT5G16270	1031	ATRAD21.3, SYN4SYN4 (SISTER CHROMATID COHESION 1 PROTEIN 4)chr5:5316783-5322330 FORWARD	1e-11	98	38.7755	SWISSPROT	sp_Q9FQ19_SCC13_ARATH	693	Sister chromatid cohesion 1 protein 3 OS=Arabidopsis thaliana GN=SYN3 PE=2 SV=2	3e-05	241	22.4066	NCBI	gb_ADE75737.1	678	unknown [Picea sitchensis]	2e-32	293	35.8362
isotig41829	-3.46413	7.87247	-11.6664	2.49721e-05	0.00663928	3.40304	TAIR	AT5G56300	387	GAMT2GAMT2 (GIBBERELLIC ACID METHYLTRANSFERASE 2); S-adenosylmethionine-dependent methyltransferase/ gibberellin carboxyl-O-methyltransferasechr5:22799571-22801484 FORWARD	3e-61	109	27.5229	SWISSPROT	sp_Q9SBK6_JMT_BRARP	392	Jasmonate O-methyltransferase OS=Brassica rapa subsp. pekinensis GN=JMT PE=1 SV=1	9e-37	164	24.3902	NCBI	gb_ABK24797.1	397	unknown [Picea sitchensis]	1e-162	158	79.1139
isotig07790	-3.50782	10.9261	-6.91069	0.000466317	0.0302551	0.515136	TAIR	AT3G53980	114	protease inhibitor/seed storage/lipid transfer protein (LTP) family proteinchr3:19987760-19988203 REVERSE	3e-28	92	56.5217	SWISSPROT	sp_P19656_NLTP_MAIZE	120	Non-specific lipid-transfer protein OS=Zea mays PE=1 SV=1	0.014	71	28.169	NCBI	gb_ABR17125.1	111	unknown [Picea sitchensis]	4e-45	111	79.2793
isotig07788	-3.60233	12.51	-6.44746	0.000675682	0.0366533	0.126777	TAIR	AT3G53980	114	protease inhibitor/seed storage/lipid transfer protein (LTP) family proteinchr3:19987760-19988203 REVERSE	5e-29	92	57.6087	SWISSPROT	sp_P19656_NLTP_MAIZE	120	Non-specific lipid-transfer protein OS=Zea mays PE=1 SV=1	0.006	85	28.2353	NCBI	gb_ABR17125.1	111	unknown [Picea sitchensis]	5e-45	111	79.2793
isotig30565	-3.6638	11.7129	-5.97231	0.00101075	0.0450068	-0.298408	TAIR	AT3G53980	114	protease inhibitor/seed storage/lipid transfer protein (LTP) family proteinchr3:19987760-19988203 REVERSE	6e-29	92	57.6087	SWISSPROT	sp_P19656_NLTP_MAIZE	120	Non-specific lipid-transfer protein OS=Zea mays PE=1 SV=1	0.007	85	28.2353	NCBI	gb_ABR17125.1	111	unknown [Picea sitchensis]	6e-45	111	78.3784
isotig40141	-5.11425	8.85935	-6.15031	0.000866789	0.0412479	-0.135805	TAIR	AT1G20440	265	COR47, RD17COR47 (COLD-REGULATED 47)chr1:7084722-7085664 REVERSE	0.84	47	38.2979	SWISSPROT	sp_Q9XJ56_ECP44_DAUCA	258	Phosphoprotein ECPP44 OS=Daucus carota GN=ECPP44 PE=1 SV=1	1.5	81	30.8642	NCBI	gb_ABK21645.1	88	unknown [Picea sitchensis]	7e-05	57	54.386
aSeq_IDs correspond to the names of the sequences in the PtNewbler1 assembly available from the Conifer DBMagic database [47]
