# Supplementary material for: Activation of defence pathways in Scots pine bark after feeding by pine weevil (Hylobius abietis)
Source: BMC Genomics. 2015 May 6;16(1):352. doi: 10.1186/s12864-015-1546-9 (PMC4422480; doi:10.1186/s12864-015-1546-9)
Supplement: Additional file 2: Table S2. — List of the primers used in the qRT-PCR analysis. [file 12864_2015_1546_MOESM2_ESM.xlsx]

## Sheet: Sheet1
Supplementary Table 2. List of the primers used in the qPCR analysis
Primer name	Primer sequence	Isotiga	Gene prediction	Amplicon length	Eb	Reference
15012-f	GTTAAGCACAAAAGTGAATCCAAG	isotig15012	Dirigent protein	63	1.88905	This work
15012-r	TTCTACTTTTATGACATGAAGAACACC					This work
14898-f	AATGAATGAGAGACGCACCA	isotig14898	Kunitz-type protease inhibitor	64	1.86482	This work
14898-r	TCACAGCAACACAGTCGTTTT					This work
39849-f	CTGCTCAAAACATAAGCACAGC	isotig39849	Laccase	60	1.93709	This work
39849-r	GAACTTTCACTCTCGTGTCTTTCA					This work
05144-f	TGGAAAGCTACTGGGACAGAC	contig05144	Transcription factor (NAC family)	74	1.99046	This work
05144-r	AGAGCCTTTTTCACCCCAAC					This work
08778-f	GCTCACATTTTAGTTTATGAGACACG	isotig08778	Cinnamoyl-CoA reductase	74	2.03203	This work
08778-r	CGGTGGAGGCTACATTCTG					This work
17788-f	GCTCTCAGAATGTCGAAAGCA	isotig17788	Terpene synthase	60	1.79997	This work
17788-r	GAAACCAGACACCAATGTTCC					This work
39079-f	CCGAATCCAAACAGAACTCC	isotig39079	Chalcone synthase	61	1.91816	This work
39079-r	CGCAGAATGGATGTTCGAC					This work
30344-f	TTTCCGGCTGTGCAATTT	isotig30344	β-glucosidase	66	1.88739	This work
30344-r	CTACGATGTGGGGATTCTCG					This work
08882-f	AGCAATTGCGAACACACACT	isotig08882	Serine-type protease inhibitor	65	1.81022	This work
08882-r	TGCACAAGGAATTGGAGAGA					This work
37036-f	ATGGCTACGGCTTGAGAATG	isotig37036	Pectin methylesterase	61	1.91202	This work
37036-r	GTCAATGGATTCGCTGCAA					This work
28679-f	AGAGGCCCCAGTTCTAAGGT	isotig28679	Phospholipase A	74	1.90941	This work
28679-r	CACAGGGAGCTTCGTTATGG					This work
23130-f	TCCCGTCATAGACCACAATG	isotig23130	OPDA reductase	76	1.98233	This work
23130-r	GTTCAGGACACTGATTAGGTGGT					This work
40440-f	AGTTGGAATTTCAGCGCAAC	isotig40440	Nitrate transporter	60	1.9445	This work
40440-r	ATCCCCATCACAGATCCTCTT					This work
46757-f	CCTGAGAGCCTCTACGTCAATAG	isotig46757	Transcription factor	78	1.84035	This work
46757-r	TGCTGTAAGTTCACGCCAAA'					This work
41840-f	ACATCCATGGCCAATTTTTC	isotig41840	Oxidoreductase	63	1.89406	This work
41840-r	GTTGGCTAAACGAGGAGCAC					This work
51269-f	ACAGCCATCCGCATCATAA	contig51269	Invertase	60	1.87115	This work
51269-r	GCACATGAAAACCTCCATCC					This work
23410-f	GAGATCGGGGATGAGGAGAT	isotig23410	Hydrolase	61	2.05237	This work
23410-r	AGGCTGGGATGACCAAATC					This work
25211-f	AGTTGGGTCCAATTGGGAAT	isotig25211	Cation/proton exchanger	62	1.91993	This work
25211-r	CAATACTGATGCGCTGATGG					This work
Forward	GATCTGGTTCAGCCTGATGG		TUBA		2.01565	[55]
Reverse	CCAGTCCGTACCTCGTCAAT					[55]
Forward	CACCTTGGGAGTGAAGCAAATG		EF1-a		1.93709	[54]
Reverse	GGGAGTAGTGGCATCCATCTTG					[54]
aIsotig numbers correspond to the names of the sequences in the PtNewbler1 assembly available from the Conifer DBMagic database [47]
bAmplification effciency
